# Supplementary material for: Temporal and fertilizer-dependent dynamics of soil bacterial communities in buckwheat fields under long-term management
Source: Sci Rep. 2024 Apr 30;14:9896. doi: 10.1038/s41598-024-60655-w (PMC11061196; doi:10.1038/s41598-024-60655-w)
Supplement: Supplementary file 1 — Dataset S1. [file 41598_2024_60655_MOESM1_ESM.csv]

plot.stage	water.content	pH	Cl	SO4	Na	sK	sMg	sCa	NO3	TOC	aPO4	eK	eCa	eMg	d_Bacteria_;_;_;_;_;_	p_Acidobacteriota;_;_;_;_;_	p_Acidobacteriota;c_Acidobacteriae;_;_;_;_	p_Acidobacteriota;c_Acidobacteriae;o_Acidobacteriales;_;_;_	p_Acidobacteriota;c_Acidobacteriae;o_Acidobacteriales;f_Acidobacteriaceae_(Subgroup_1);_;_	p_Acidobacteriota;c_Acidobacteriae;o_Acidobacteriales;f_Acidobacteriaceae_(Subgroup_1);g_Acidipila;s_uncultured_Acidobacteria	p_Acidobacteriota;c_Acidobacteriae;o_Acidobacteriales;f_Acidobacteriaceae_(Subgroup_1);g_Occallatibacter;s_uncultured_bacterium	p_Acidobacteriota;c_Acidobacteriae;o_Acidobacteriales;f_Acidobacteriaceae_(Subgroup_1);g_uncultured;_	p_Acidobacteriota;c_Acidobacteriae;o_Acidobacteriales;f_Acidobacteriaceae_(Subgroup_1);g_uncultured;s_uncultured_Acidobacteria	p_Acidobacteriota;c_Acidobacteriae;o_Acidobacteriales;f_Acidobacteriaceae_(Subgroup_1);g_uncultured;s_uncultured_bacterium	p_Acidobacteriota;c_Acidobacteriae;o_Acidobacteriales;f_Acidobacteriales;g_Acidobacteriales;s_uncultured_Acidobacteriaceae	p_Acidobacteriota;c_Acidobacteriae;o_Acidobacteriales;f_Acidobacteriales;g_Acidobacteriales;s_uncultured_bacterium	p_Acidobacteriota;c_Acidobacteriae;o_Acidobacteriales;f_Koribacteraceae;g_Candidatus_Koribacter;s_uncultured_Acidobacteria	p_Acidobacteriota;c_Acidobacteriae;o_Acidobacteriales;f_Koribacteraceae;g_Candidatus_Koribacter;s_uncultured_bacterium	p_Acidobacteriota;c_Acidobacteriae;o_Acidobacteriales;f_uncultured;g_uncultured;_	p_Acidobacteriota;c_Acidobacteriae;o_Acidobacteriales;f_uncultured;g_uncultured;s_uncultured_Acidobacteria	p_Acidobacteriota;c_Acidobacteriae;o_Acidobacteriales;f_uncultured;g_uncultured;s_uncultured_Acidobacteriaceae	p_Acidobacteriota;c_Acidobacteriae;o_Acidobacteriales;f_uncultured;g_uncultured;s_uncultured_bacterium	p_Acidobacteriota;c_Acidobacteriae;o_Acidobacteriales;f_uncultured;g_uncultured;s_uncultured_proteobacterium	p_Acidobacteriota;c_Acidobacteriae;o_Acidobacteriales;f_uncultured;g_uncultured;s_uncultured_soil	p_Acidobacteriota;c_Acidobacteriae;o_Bryobacterales;f_Bryobacteraceae;g_Bryobacter;_	p_Acidobacteriota;c_Acidobacteriae;o_Bryobacterales;f_Bryobacteraceae;g_Bryobacter;s_metagenome	p_Acidobacteriota;c_Acidobacteriae;o_Bryobacterales;f_Bryobacteraceae;g_Bryobacter;s_uncultured_Acidobacteria	p_Acidobacteriota;c_Acidobacteriae;o_Bryobacterales;f_Bryobacteraceae;g_Bryobacter;s_uncultured_Acidobacteriaceae	p_Acidobacteriota;c_Acidobacteriae;o_Bryobacterales;f_Bryobacteraceae;g_Bryobacter;s_uncultured_bacterium	p_Acidobacteriota;c_Acidobacteriae;o_PAUC26f;f_PAUC26f;g_PAUC26f;s_uncultured_Acidobacteria	p_Acidobacteriota;c_Acidobacteriae;o_Solibacterales;f_Solibacteraceae;g_Candidatus_Solibacter;_	p_Acidobacteriota;c_Acidobacteriae;o_Solibacterales;f_Solibacteraceae;g_Candidatus_Solibacter;s_uncultured_Acidobacteria	p_Acidobacteriota;c_Acidobacteriae;o_Subgroup_13;f_Subgroup_13;g_Subgroup_13;s_uncultured_bacterium	p_Acidobacteriota;c_Acidobacteriae;o_Subgroup_2;f_Subgroup_2;g_Subgroup_2;_	p_Acidobacteriota;c_Acidobacteriae;o_Subgroup_2;f_Subgroup_2;g_Subgroup_2;s_uncultured_Acidobacteria	p_Acidobacteriota;c_Acidobacteriae;o_Subgroup_2;f_Subgroup_2;g_Subgroup_2;s_uncultured_Acidobacteriaceae	p_Acidobacteriota;c_Acidobacteriae;o_Subgroup_2;f_Subgroup_2;g_Subgroup_2;s_uncultured_bacterium	p_Acidobacteriota;c_AT-s3-28;o_AT-s3-28;f_AT-s3-28;g_AT-s3-28;s_uncultured_bacterium	p_Acidobacteriota;c_Blastocatellia;o_11-24;f_11-24;g_11-24;_
0.B	30.24	5.88	7.15	59.53	5.94	5.23	9.25	24.68	12.25	22.73	0	93.07	333.67	184.4	613	20	32.5	78	7	1.5	0	0	41.5	0	6.5	428	95	0	450	12.5	15.5	21.5	430	168.5	181.5	0	101	0	0	0	11.5	93	1	74	92	0	361.5	0	2.5
0.A	29.45	6	7.54	59.6	6.16	4.85	10.92	28.8	14.86	21.91	3.96	98.77	281.31	116	587	22.5	30	65	4.5	0	0	6	32.5	0	10	398	90.5	6	435	12.5	16	26.5	405	184.5	156	0	81.5	0	5.5	0	6	56.5	3.5	29	74.5	0	472.5	0	7
0.F	32.68	6.13	1.58	84.43	4.55	3.23	7.84	19.8	3.66	21.32	11.59	70.61	297.66	207.53	715	26	43.5	41.5	0	0	0	0	24.5	0	7	469.5	77.5	6.5	419.5	6	6	35.5	585.5	124.5	170.5	0	122.5	0	0	0	7	74	1.5	37	122	0	527.5	0	4
0.R	33.59	5.96	4.98	66.61	5.66	5.32	9.09	23.62	8.35	22.1	9.01	91.68	390.38	211.63	1003.5	33.5	42.5	96.5	0	0	0	0	47	0	15	417.5	83.5	0	493	10	13	57.5	545.5	179.5	130	0	173.5	1.5	6	0	8	137.5	1.5	36	168	0	614.5	0	0
0.H	32.48	6.13	2.86	58.03	4.39	3.06	5.54	17.73	2.36	20.19	3.25	34.21	176.02	100.84	664	36	26	55.5	2	0	0	4.5	22.5	0	3.5	387.5	64.5	0	278.5	4	4	14	494	130	137	0	87	0	1.5	0	0	130	0	31	94.5	0	450.5	0	0
PK.B	28.49	5.97	19.1	123.85	5.54	31.48	10.6	39.86	13.63	23.9	23.67	382.5	381.67	89.65	451.5	1.5	17.5	105	0	0	0	0	37	0	9	201.5	65	23	383.5	0	13	8.5	329	136.5	200	0	108.5	0	0	0	0	85.5	2	25	74.5	0	338	0	8
PK.A	29.33	5.97	29.74	107.4	6.26	36	11.42	43.61	17.47	24.12	25.56	450.08	395.58	133.47	615.5	1.5	12.5	69.5	3.5	0	0	0	35.5	0	0	170.5	63.5	20.5	375.5	0	9	22.5	448	176.5	185.5	0	98.5	0	6	0	0	83.5	2	44	65	0	346.5	0	6
PK.F	33.26	6.06	2.4	130.82	3.62	26.38	7.41	30.17	4.24	23.81	0	400.39	332.47	98.31	682.5	0	0	84.5	0	0	0	12.5	40.5	0	0	202	64	24	437.5	0	16	42	558.5	190.5	229.5	0	134.5	0	0	0	0	99	5	25	78.5	0	323.5	0	23
PK.R	32.88	6.03	6.1	116.97	3.83	25.09	8.2	30.85	4.33	24.57	0	369.58	399.56	165.81	582.5	2	39	90.5	0	0	0	6	33	0	5.5	205	62	32	419.5	0	0	35	509.5	173	192	0	149	0	3.5	0	0	128.5	1.5	0	114.5	0	419.5	0	23
PK.H	32.94	6.1	4.66	100.02	3.27	20.5	6.31	25.24	3.26	23.69	0	321.1	269.23	100.64	654.5	4.5	29.5	98.5	3.5	0	0	11.5	23.5	0	11.5	204.5	51	33.5	396	10.5	15	9	479.5	150.5	173	0	122.5	0	0	0	0	108.5	0	57.5	56	0	340	0	16.5
NK.B	28.91	5.48	23.04	84.48	4.12	44.56	12.2	39.33	31.7	23.26	0	466.19	327.22	107.34	756.5	0	39.5	71.5	117.5	34	0	25	64	0	13	389.5	94.5	61	291.5	14	4.5	141	544.5	182.5	185	0	188	0	0	0	8	8	4.5	20	308	0	615.5	0	0
NK.A	28.66	5.38	34.26	70.3	4.78	53.61	14.56	48.74	44.5	23.61	4.24	584.4	350.47	142.71	706.5	0	22.5	49.5	115	10.5	0	3.5	57	0	0	487.5	95.5	58	342.5	22.5	7.5	259	551	237.5	144	0	119	0	0	0	15	5	2	0	343.5	0	645.5	0	0
NK.F	32.33	5.52	11.71	132.58	2.27	33.51	8.3	26.67	6.14	23.46	4.32	435.62	250.61	129.14	868.5	0	25	52	45	35	0	10.5	46	0	0	392.5	58.5	52	251.5	12.5	4	224	544	147	141.5	0	111.5	0	0	0	12	6.5	3	1	187.5	0	519.5	0	0
NK.R	32.35	5.52	7.27	108.94	2.85	31.8	8.47	27.07	7.35	23.99	0	511.18	235.1	48.19	1294.5	0	94.5	48	133.5	37	0	17.5	68	0	12.5	640	80	69	347.5	13.5	16	325.5	848	207	224.5	0	231.5	0	0	0	23	33	3	0	458.5	0	1013.5	0	2.5
NK.H	31.85	5.58	3.58	106.68	3.35	24.93	6.96	21.51	1.71	23.71	4.73	458.45	283.05	73.66	786	0	44	37	37	21.5	0	2.5	34	0	0	347.5	57	52.5	262	13.5	5	203	543	136.5	129	0	125.5	0	0	0	7.5	3	0	25	259.5	0	688.5	0	0
NP.B	30.66	5.49	11.74	147.42	6.72	1.59	17.44	65.94	30.34	28.08	0	35.08	428.46	248.65	593.5	0	33	48.5	43.5	36	0	0	39.5	0	9.5	140.5	101.5	76.5	345.5	14.5	4.5	123	273	212.5	147	0	120.5	0	0	0	0	5	3	12	117.5	0	250.5	0	4.5
NP.A	28.77	5.39	10.72	133.82	7.27	1.84	20.61	77.43	45.66	27.78	2.11	60.99	464.4	190.49	1005.5	0	67.5	69	101	27.5	3.5	3	72	0	22.5	264.5	173.5	109.5	575.5	26	13.5	270.5	480	286	252.5	0	184	0	0	0	12.5	4	4	23	151	0	447.5	0	8.5
NP.F	33.81	5.49	2.53	197.35	4.24	1.02	12.14	46.85	6.12	28.76	10.83	39.47	444.18	172.37	1259	6	87	124.5	139.5	18	0	10	87	0	24	288.5	128	153.5	507	21	0	361.5	448	279	208.5	3	144.5	0	1.5	0	17.5	29.5	0	27.5	153.5	0	473.5	0	6.5
NP.R	34.01	5.48	6.54	122.41	4.44	2.6	11.96	42.1	7.93	30.53	0.43	53.55	534.87	202.49	1347.5	1	86	82.5	109	30	0	18	86.5	6.5	32	269	133	154	467	4	11.5	347	537	232.5	193	3.5	233.5	0	0	0	12	12.5	6	35.5	223.5	0	586	0	12.5
NP.H	33.87	5.49	10.08	129.57	4.05	1.17	11.7	44.03	4.78	29.52	0	11.29	516.53	148.22	1034	0	64	85	104.5	43	0	7	48	0	30	265.5	92.5	132.5	397.5	0	5.5	245.5	423.5	180.5	156.5	0	169.5	0	0	0	10	0	3.5	17.5	172.5	0	448	0	5
NPK.B	29.4	5.36	31.15	137.18	5.09	24.77	15.8	61.29	29.55	31.03	15.38	329.66	564.26	209.12	1054	0	32	35	165	134	0	23	102	0	33	199	110	64	461	22	12	270	320	270	199	0	96	0	0	0	0	26	6	20	101	9	328	0	0
NPK.A	29.8	5.27	35.63	130.04	5.57	27.66	19.87	76.78	49.67	31.03	20.73	284.38	488.18	161.08	1394	0	48	57	231	241	0	0	131	6.5	0	322.5	122	87.5	529	20.5	7.5	370	451	362.5	178	0	112.5	0	0	0	14	0	0	10.5	160.5	7	472	0	4
NPK.F	33.29	5.38	4.13	191.98	3	19.36	10.99	42.34	5.88	30.3	5.88	169.12	319.71	102.29	1852.5	0	79	90.5	316	323	5.5	10	178	10	31.5	415	117	115.5	754.5	20.5	4	443.5	493	366	274	0	142	0	0	0	12	25.5	9	13.5	192.5	19.5	612.5	0	1
NPK.R	33.31	5.38	6.55	139.69	2.65	18.43	10.98	39.39	6.87	31.31	0	215.63	329.88	127.42	1318	0	77.5	92.5	135	98.5	0	15	97.5	0	19.5	158	71	77.5	402.5	3.5	5.5	335.5	349	222	160.5	0	118.5	0	0	0	0	10.5	8	18.5	95	8.5	350.5	0	0
NPK.H	32.66	5.4	10.23	89.71	3.31	19.22	6.73	27.05	4.6	29.9	0	273.75	277.01	42.41	1513	0	67.5	58.5	201	205.5	2.5	0	70	0	21.5	247	72	84	481	10	3.5	362	329.5	218.5	167.5	8.5	99.5	0	0	0	10.5	5.5	0	21.5	112	16.5	466.5	0	0
C.B	28.29	5.97	5.57	59.35	5.22	18.67	10.75	27.98	22.21	30.09	10.01	311.74	465.43	182.49	285	19	62	53	0	0	0	14.5	158.5	0	23	53.5	25.5	0	293	0	14.5	67	395.5	327.5	174	0	125.5	4	23	0	0	173	8	1.5	6.5	0	38.5	0	25
C.A	28.69	5.96	11.09	50.16	5.78	22.18	12.94	33.95	33.57	30.17	0	300.51	290.84	221.75	387	39.5	57.5	70	0	0	0	19.5	144.5	0	25	0	28.5	0	310.5	0	18.5	141	479	483.5	90.5	7.5	74.5	6.5	1	0	0	132.5	5.5	7	11	0	90.5	0	46.5
C.F	31.11	6.07	1.1	82.73	3.71	16.25	7.06	20.45	6.73	29.93	0	275.19	552.65	231.55	413	27	53	95	0	0	0	24	121.5	0	23.5	61.5	12.5	0	263	0	20	134.5	524	327.5	108	0	88	9.5	7.5	0	0	150	0	15.5	4	0	99	2	39.5
C.R	31.95	5.97	3.62	60.83	4.29	18.89	8.25	22.81	9.87	29.88	11.47	365.57	360.99	200.27	351.5	26.5	37.5	93.5	0	0	0	0	67	0	18	26.5	0	0	207	2.5	29	73	414	217	87.5	0	91	0	24	4.5	4.5	131.5	3.5	29	42	0	144	2	33
C.H	30.74	6.1	1.34	44.35	3.46	13.2	4.07	11.55	4.26	30.45	0	299.3	294.25	122.91	414.5	20	68.5	71	0	0	0	17.5	96.5	0	24.5	59	7.5	0	264.5	2	2	119.5	485	347.5	107.5	0	92	4	0	0	0	154	0	13	6.5	0	68.5	0	38.5
[truncated: 835 more columns]
