# Supplementary material for: Temporal and fertilizer-dependent dynamics of soil bacterial communities in buckwheat fields under long-term management
Source: Sci Rep. 2024 Apr 30;14:9896. doi: 10.1038/s41598-024-60655-w (PMC11061196; doi:10.1038/s41598-024-60655-w)
Supplement: Supplementary file 2 — Dataset S2. [file 41598_2024_60655_MOESM2_ESM.csv]

plot.stage	water.content	pH	Cl	SO4	Na	sK	sMg	sCa	NO3	TOC	aPO4	eK	eCa	eMg	d_Bacteria;_;_;_;_;_;_	p_Acidobacteriota;_;_;_;_;_	p_Acidobacteriota;c_Acidobacteriae;_;_;_;_	p_Acidobacteriota;c_Acidobacteriae;o_Acidobacteriales;_;_;_	p_Acidobacteriota;c_Acidobacteriae;o_Acidobacteriales;f_Acidobacteriaceae_(Subgroup_1);_;_	p_Acidobacteriota;c_Acidobacteriae;o_Acidobacteriales;f_Acidobacteriaceae_(Subgroup_1);g_Acidipila;s_uncultured_Acidobacteria	p_Acidobacteriota;c_Acidobacteriae;o_Acidobacteriales;f_Acidobacteriaceae_(Subgroup_1);g_Occallatibacter;s_uncultured_bacterium	p_Acidobacteriota;c_Acidobacteriae;o_Acidobacteriales;f_Acidobacteriaceae_(Subgroup_1);g_uncultured;_	p_Acidobacteriota;c_Acidobacteriae;o_Acidobacteriales;f_Acidobacteriaceae_(Subgroup_1);g_uncultured;s_uncultured_Acidobacteria	p_Acidobacteriota;c_Acidobacteriae;o_Acidobacteriales;f_Acidobacteriaceae_(Subgroup_1);g_uncultured;s_uncultured_bacterium	p_Acidobacteriota;c_Acidobacteriae;o_Acidobacteriales;f_Acidobacteriales;g_Acidobacteriales;s_uncultured_Acidobacteriaceae	p_Acidobacteriota;c_Acidobacteriae;o_Acidobacteriales;f_Acidobacteriales;g_Acidobacteriales;s_uncultured_bacterium	p_Acidobacteriota;c_Acidobacteriae;o_Acidobacteriales;f_Koribacteraceae;g_Candidatus_Koribacter;s_uncultured_Acidobacteria	p_Acidobacteriota;c_Acidobacteriae;o_Acidobacteriales;f_Koribacteraceae;g_Candidatus_Koribacter;s_uncultured_bacterium	p_Acidobacteriota;c_Acidobacteriae;o_Acidobacteriales;f_uncultured;g_uncultured;_	p_Acidobacteriota;c_Acidobacteriae;o_Acidobacteriales;f_uncultured;g_uncultured;s_uncultured_Acidobacteria	p_Acidobacteriota;c_Acidobacteriae;o_Acidobacteriales;f_uncultured;g_uncultured;s_uncultured_Acidobacteriaceae	p_Acidobacteriota;c_Acidobacteriae;o_Acidobacteriales;f_uncultured;g_uncultured;s_uncultured_bacterium	p_Acidobacteriota;c_Acidobacteriae;o_Acidobacteriales;f_uncultured;g_uncultured;s_uncultured_proteobacterium	p_Acidobacteriota;c_Acidobacteriae;o_Acidobacteriales;f_uncultured;g_uncultured;s_uncultured_soil	p_Acidobacteriota;c_Acidobacteriae;o_Bryobacterales;f_Bryobacteraceae;g_Bryobacter;_	p_Acidobacteriota;c_Acidobacteriae;o_Bryobacterales;f_Bryobacteraceae;g_Bryobacter;s_metagenome	p_Acidobacteriota;c_Acidobacteriae;o_Bryobacterales;f_Bryobacteraceae;g_Bryobacter;s_uncultured_Acidobacteria	p_Acidobacteriota;c_Acidobacteriae;o_Bryobacterales;f_Bryobacteraceae;g_Bryobacter;s_uncultured_Acidobacteriaceae	p_Acidobacteriota;c_Acidobacteriae;o_Bryobacterales;f_Bryobacteraceae;g_Bryobacter;s_uncultured_bacterium	p_Acidobacteriota;c_Acidobacteriae;o_PAUC26f;f_PAUC26f;g_PAUC26f;s_uncultured_Acidobacteria	p_Acidobacteriota;c_Acidobacteriae;o_Solibacterales;f_Solibacteraceae;g_Candidatus_Solibacter;_	p_Acidobacteriota;c_Acidobacteriae;o_Solibacterales;f_Solibacteraceae;g_Candidatus_Solibacter;s_uncultured_Acidobacteria	p_Acidobacteriota;c_Acidobacteriae;o_Subgroup_13;f_Subgroup_13;g_Subgroup_13;s_uncultured_bacterium	p_Acidobacteriota;c_Acidobacteriae;o_Subgroup_2;f_Subgroup_2;g_Subgroup_2;_	p_Acidobacteriota;c_Acidobacteriae;o_Subgroup_2;f_Subgroup_2;g_Subgroup_2;s_uncultured_Acidobacteria	p_Acidobacteriota;c_Acidobacteriae;o_Subgroup_2;f_Subgroup_2;g_Subgroup_2;s_uncultured_Acidobacteriaceae	p_Acidobacteriota;c_Acidobacteriae;o_Subgroup_2;f_Subgroup_2;g_Subgroup_2;s_uncultured_bacterium	p_Acidobacteriota;c_AT-s3-28;o_AT-s3-28;f_AT-s3-28;g_AT-s3-28;s_uncultured_bacterium	p_Acidobacteriota;c_Blastocatellia;o_11-24;f_11-24;g_11-24;_
0.B	-0.561975365	0.491515286	-0.340745944	-1.125213883	1.112621014	-0.963403408	-0.341751125	-0.693580038	-0.178977069	-1.036314359	-0.741590378	-0.995540247	-0.339916304	0.639686718	-0.561197878	0.88100979	-0.622584945	0.393975557	-0.744986699	-0.556221139	-0.321779529	-1.026214087	-0.656487383	-0.324513142	-0.691130038	1.23146019	0.49711264	-1.060868185	0.671174714	0.388264309	0.872746261	-1.122500684	-0.339116147	-0.64137357	0.394857886	-0.340009111	-0.653776402	-0.387227885	-0.409037156	-0.182574186	0.959002375	0.57009474	-0.712342674	3.191220034	-0.398483433	-0.418366977	-0.210898397	-0.260975784	-0.59019612
0.A	-0.970528007	0.885603266	-0.302223115	-1.123451712	1.284153336	-0.99089477	0.077282927	-0.446686159	0.004571124	-1.261460815	-0.214576339	-0.961499306	-0.860559605	-0.599620612	-0.524084428	1.200972958	-0.648846728	-0.028021549	-0.7739588	-0.57720134	-0.321779529	-0.22631536	-0.827998003	-0.324513142	-0.296784546	1.20378773	0.533360859	-0.920628889	0.805450761	0.484596007	1.104449177	-1.068780779	-0.316478958	-0.307646665	0.035954652	-0.340009111	-1.063131921	-0.387227885	0.467839857	-0.182574186	0.085648341	-0.006916553	0.329755444	0.558054937	-0.534549721	-0.418366977	0.572693849	-0.260975784	-0.20260261
0.F	0.699883429	1.312531911	-0.890930959	-0.498384168	0.028848618	-1.108094784	-0.695546343	-0.986017448	-0.783068628	-1.423456436	0.800857277	-1.129673497	-0.697982868	1.058768275	-0.487720433	1.138215815	-0.307310862	-1.588020251	-0.837007371	-0.57720134	-0.321779529	-1.026214087	-1.147375745	-0.324513142	-0.715211159	1.165646664	-0.146886596	-0.933674216	-0.074800069	-0.448715113	-0.641246548	-1.041434324	0.93016586	-1.322216708	-0.296858318	-0.340009111	-0.413256018	-0.387227885	-0.409037156	-0.182574186	0.060208862	0.095389471	-0.583164275	0.686796557	-0.216380207	-0.418366977	0.391243126	-0.260975784	-0.506655256
0.R	1.170494701	0.754240606	-0.555090914	-0.946982783	0.89430715	-0.956892296	-0.3818981	-0.757101279	-0.453244482	-1.209292734	0.457499645	-1.003841459	0.223981358	1.133054241	-0.035708516	1.397947632	-0.571073616	0.303842021	-0.837007371	-0.57720134	-0.321779529	-1.026214087	-0.766914593	-0.324513142	-0.185180776	0.515686304	-0.228437281	-1.060868185	0.069597825	-0.15168865	0.090365591	-0.932380762	-0.333758047	-0.960129143	-1.464571043	-0.340009111	0.385396704	0.195690222	0.299103493	-0.182574186	0.071461289	0.842653411	-0.64231426	0.404997685	0.039473915	-0.418366977	0.469236828	-0.260975784	-0.785532362
0.H	0.596452381	1.312531911	-0.764497059	-1.16297471	-0.095902162	-1.120393551	-1.27265911	-1.110063645	-0.874491099	-1.733719236	-0.30906623	-1.347057749	-1.90751402	-0.8742975	-0.500730435	2.034512068	-1.006587766	-0.817566011	-0.811920734	-0.57720134	-0.321779529	-0.48912541	-1.157187034	-0.324513142	-0.990864536	0.808529821	-0.33647798	-1.060868185	-1.145087625	-0.628745341	-0.870611146	-1.18735672	0.228778823	-1.168626343	-0.801355589	-0.340009111	-1.174609827	-0.387227885	-0.194937018	-0.182574186	-1.008317442	1.116472084	-1.094022062	0.476848265	-0.418260218	-0.418366977	0.16605137	-0.260975784	-0.785532362
PK.B	-1.466997041	0.787081271	0.839633038	0.493970347	0.800744065	0.935670895	-0.003011023	0.21609207	-0.081928599	-0.715068806	2.408516265	0.732963162	0.1373732	-1.077043831	-0.80114134	-0.584743575	-1.216877169	2.598891305	-0.837007371	-0.57720134	-0.321779529	-1.026214087	-0.605336	-0.324513142	-0.303008681	-0.153987117	0.036177999	-0.467230684	0.684505005	-1.075762389	0.842914824	-1.214078241	-0.926659836	-0.734460926	1.664262722	-0.340009111	0.119245281	-0.387227885	-0.409037156	-0.182574186	-1.008317442	0.704347721	-0.195602775	0.46731622	-0.445128946	-0.418366977	-0.010701118	-0.260975784	-0.04986213
PK.A	-1.032586636	0.787081271	1.890614826	0.079859952	1.362122573	1.262673403	0.202742224	0.440813441	0.188119316	-0.654663659	2.660045693	1.136557332	0.275687721	-0.283089924	-0.518741029	-0.603737412	-1.608974121	0.048001412	-0.790104365	-0.57720134	-0.321779529	-1.026214087	-0.789247175	-0.324513142	-1.307592534	-0.613821418	-0.257042859	-0.602576214	0.008649523	-1.075762389	-0.071112497	-1.111057301	0.027384236	-0.505885747	0.5738693	-0.340009111	-0.670829788	-0.387227885	0.505912404	-0.182574186	-1.008317442	0.431397132	-0.315852933	1.410206902	-0.676480449	-0.418366977	-0.256546097	-0.260975784	-0.307629812
PK.F	0.999833471	1.082647256	-0.809934242	0.669432319	-0.696265288	0.566707887	-0.803441339	-0.364587952	-0.742280141	-0.739780002	-0.741590378	0.839803939	-0.351848542	-0.920137376	-0.677499255	-0.726651336	-2.245142398	0.055207652	-0.837007371	-0.57720134	-0.321779529	0.287509316	-0.843249266	-0.324513142	-1.307592534	-0.643486571	-0.530092671	-0.618646661	-0.141128812	-1.075762389	0.565848704	-1.012660906	0.199882585	-0.741478238	0.661695151	-0.340009111	-0.306088436	-0.387227885	-0.409037156	-0.182574186	-1.008317442	0.397256249	0.509423577	-0.047079122	-0.679774288	-0.418366977	-0.705536327	-0.260975784	0.724395451
PK.R	0.803314478	0.984125261	-0.444461252	0.320774023	-0.53252989	0.47338195	-0.605215649	-0.323838476	-0.735950893	-0.531107677	-0.741590378	0.655803697	0.315262976	0.302863278	-0.926433334	-0.59175526	-0.611390455	0.294172783	-0.837007371	-0.57720134	-0.321779529	-0.396469513	-1.001688594	-0.324513142	-0.869908428	-0.626859287	-0.573696117	-0.472027411	-0.294843364	-1.075762389	-1.440125981	-1.059825289	-0.373269359	-0.918159808	-0.085619293	-0.340009111	0.041832528	-0.387227885	0.030275255	-0.182574186	-1.008317442	0.830983219	-0.613631179	-1.330617108	-0.354471051	-0.418366977	-0.263315015	-0.260975784	0.722377712
PK.H	0.834343793	1.214009916	-0.586699388	-0.105923313	-0.969157618	0.141315243	-1.079451792	-0.660021647	-0.811198619	-0.772728264	-0.741590378	0.366276539	-0.980677464	-0.877921206	-0.56961156	-0.38944515	-0.872184459	1.062726842	-0.794115608	-0.57720134	-0.321779529	0.314773421	-1.146229256	-0.324513142	-0.29085316	-0.491637993	-0.685317029	-0.376000915	-0.125660686	0.070665611	0.646428334	-1.226934655	-0.105698773	-0.975823037	-0.081609765	-0.340009111	-0.271650724	-0.387227885	-0.409037156	-0.182574186	-1.008317442	0.713472792	-1.094022062	1.944822025	-0.828302778	-0.418366977	-0.456554023	-0.260975784	0.416303792
NK.B	-1.249791838	-0.822111314	1.228812384	-0.497125473	-0.306419102	1.88195249	0.398458728	0.18433145	1.18884375	-0.890792869	-0.741590378	1.23276778	-0.404052082	-0.756527067	-0.085398837	-0.726651336	-0.225296504	0.163391056	0.745077029	-0.090119748	-0.321779529	2.176755541	-0.05528996	-0.324513142	-0.044773625	1.020530678	0.541744004	0.309310996	-0.821469	0.603704488	-0.752366043	-0.143334154	1.414333869	-0.422861959	0.582976298	-0.340009111	1.997345828	-0.387227885	-0.409037156	-0.182574186	0.393435671	-0.92259988	0.665179664	-0.07886708	2.015116126	-0.418366977	1.272149898	-0.260975784	-0.785532362
NK.A	-1.379080649	-1.150517964	2.337084533	-0.854091151	0.208177863	2.536680964	0.99062661	0.748232275	2.089003467	-0.794693772	-0.17731272	1.93872911	-0.172864978	-0.115674724	-0.271221691	-0.726651336	-1.113668971	-0.967369828	0.685748645	-0.429272515	-0.321779529	-0.585231386	-0.258694198	-0.324513142	-1.307592534	1.689116283	0.52686506	0.220329736	-0.363898966	1.578639164	-0.312860189	0.784412031	1.377297092	0.19740702	-0.463884952	-0.340009111	-0.107532211	-0.387227885	-0.409037156	-0.182574186	1.576402606	-0.978178202	-0.32511507	-1.330617108	2.34484669	-0.418366977	1.381165613	-0.260975784	-0.785532362
NK.F	0.518879094	-0.690748654	0.109674823	0.713738355	-1.748849989	1.082532641	-0.58012379	-0.574327897	-0.608662683	-0.835879099	-0.166665972	1.05020084	-1.165826018	-0.361543151	0.588554306	-0.726651336	-0.80216992	-0.471104697	-0.153093842	-0.011238725	-0.321779529	0.49223073	-0.364501239	-0.324513142	-1.307592534	1.418574338	-0.184767361	0.257533572	-0.898398673	0.616821958	-0.750074893	0.769176846	2.392306582	-0.624188914	-0.027044262	-0.340009111	0.154283711	-0.387227885	-0.409037156	-0.182574186	1.365021118	-0.934554988	0.229774559	-1.259971603	0.949132788	-0.418366977	1.107691661	-0.260975784	-0.785532362
NK.R	0.529222199	-0.690748654	-0.328892766	0.118627734	-1.296628414	0.958821515	-0.537467629	-0.550357618	-0.52356946	-0.690357609	-0.741590378	1.501452326	-1.320050189	-1.82823801	0.206704502	-0.726651336	0.940945206	-1.811283433	0.348154885	-0.227715739	-0.321779529	0.452062241	-0.5459623	-0.324513142	-0.506998211	1.261981399	-0.523804035	-0.038984692	-1.451265606	-0.007982021	0.17218608	0.457281487	1.619865339	-0.981848087	-0.309288587	-0.340009111	0.948520825	-0.387227885	-0.409037156	-0.182574186	1.648820795	-0.674570268	-0.320755681	-1.330617108	1.952105566	-0.418366977	1.570015828	-0.260975784	-0.653618019
NK.H	0.270644577	-0.493704664	-0.693377991	0.061734755	-0.906782228	0.46180664	-0.916354706	-0.883544503	-0.920202335	-0.767236887	-0.112101387	1.186543765	-0.843257861	-1.366759097	0.220858992	-0.726651336	0.21150817	-1.377665755	-0.29305224	-0.240898268	-0.321779529	-0.676492543	-0.743384123	-0.324513142	-1.307592534	0.945608739	-0.281624857	0.226718285	-0.876299062	0.69250014	-0.6057459	0.514689388	2.094785742	-0.8293064	-0.48227652	-0.340009111	0.48567449	-0.387227885	-0.409037156	-0.182574186	0.426552003	-1.007771584	-1.094022062	0.377812911	1.742307185	-0.418366977	2.041754609	-0.260975784	-0.785532362
NP.B	-0.344770162	-0.789270649	0.112638117	1.087318796	1.720781064	-1.226741712	1.713272161	1.778954295	1.09320178	0.432628983	-0.741590378	-1.341862027	0.602631031	1.803802155	0.311178664	-0.726651336	0.280233823	0.217035935	0.039533248	0.19461916	-0.321779529	-1.026214087	-0.180389347	-0.324513142	0.073466801	-0.312154407	2.006588495	1.510711414	1.455725501	1.527406901	-0.410859398	0.208124133	-0.49751485	1.223272655	1.427297402	-0.340009111	1.769995864	-0.387227885	-0.409037156	-0.182574186	-1.008317442	-0.931924956	0.661132623	-0.206633781	0.55314204	-0.418366977	-0.08695324	-0.260975784	-0.246579535
NP.A	-1.322193572	-1.117677299	0.011886104	0.744953972	2.149611868	-1.20865529	2.508684105	2.467500575	2.170580441	0.350258328	-0.460782393	-1.187125049	0.960001548	0.750028554	0.549019336	-0.726651336	1.074977278	-0.090755145	0.471095747	-0.198249237	3.067106772	-0.656502648	0.079290363	-0.324513142	0.794777073	0.016169208	2.389120824	1.304999618	1.824367853	1.924405623	0.544537835	0.829177282	0.250011625	0.701992054	1.979511129	-0.340009111	1.670790216	-0.387227885	-0.409037156	-0.182574186	1.098468366	-0.997459712	0.410130675	0.054046487	0.214650662	-0.418366977	0.226895928	-0.260975784	-0.131205134
NP.F	1.284268854	-0.789270649	-0.797093299	2.344250833	-0.212856017	-1.267978754	0.383403612	0.634972705	-0.610069183	0.6193358	0.699713168	-1.31564453	0.758943344	0.421720823	0.743031679	-0.321876311	1.400162956	1.675401093	0.702066661	-0.365906531	-0.321779529	0.023585344	0.131282343	-0.324513142	0.60271148	-0.117864035	0.806708778	1.764333327	0.429743159	0.988458731	-1.440125981	1.123053368	-1.08071974	0.137256666	0.241412281	0.903883847	-0.066746859	-0.387227885	-0.220720014	-0.182574186	1.504223343	-0.631047359	-1.094022062	0.079690438	-0.000729525	-0.418366977	-0.012968801	-0.260975784	-0.35929245
NP.R	1.387699903	-0.822111314	-0.400999599	0.457719953	-0.056917543	-1.153672567	0.338238265	0.350325635	-0.482780973	1.105322663	-0.684364106	-1.231557435	1.660722201	0.967450893	0.764488518	-0.663184208	1.144856629	-0.228223537	0.294345966	-0.245899356	-0.321779529	0.751513881	0.013325477	2.320769454	1.088632956	-0.333729682	0.746553543	1.605672615	-0.129951301	-0.705863199	-0.08524175	0.888721528	-0.421596969	-0.462621888	-0.291016817	1.025253789	1.760015523	-0.387227885	-0.409037156	-0.182574186	0.612532383	-0.893108713	0.714127552	0.382140672	0.513808652	-0.418366977	0.347092251	-0.260975784	-0.01438525
NP.H	1.315298169	-0.789270649	-0.051330846	0.637964964	-0.360997568	-1.257126901	0.272999431	0.465982234	-0.704304653	0.828008126	-0.741590378	-1.483938163	1.478357837	-0.015841633	0.910128202	-0.726651336	1.195618161	1.048653889	0.642310178	0.07045496	-0.321779529	-0.083317222	-0.401800784	-0.324513142	1.756291449	0.199938327	0.61195535	2.068212377	0.454820707	-1.075762389	-0.556353698	0.812179486	0.018552092	-0.334536716	0.089272992	-0.340009111	1.706887767	-0.387227885	-0.409037156	-0.182574186	0.833874525	-1.066824245	0.344526391	-0.179077192	0.614161351	-0.418366977	0.456010075	-0.260975784	-0.364834231
NPK.B	-0.996385769	-1.216199293	2.029889668	0.829538223	0.449882498	0.45023133	1.301765667	1.500299796	1.037645048	1.242607088	1.305246976	0.417397671	1.952962588	1.087576735	1.162223138	-0.726651336	-0.427432207	-1.452956407	1.630902241	1.555259786	-0.321779529	2.247148943	1.20704949	-0.324513142	2.253351833	-0.231903852	1.24846994	0.536043973	1.405668888	1.855938149	0.597193459	1.153378782	-1.244121545	1.00354965	1.453005042	-0.340009111	-0.415565056	-0.387227885	-0.409037156	-0.182574186	-1.008317442	-0.546138697	1.511578824	0.059883339	-0.150978992	1.859653488	-0.146422427	-0.260975784	-0.785532362
NPK.A	-0.789523672	-1.511765278	2.472408316	0.64979669	0.824134836	0.659310368	2.323004345	2.42854887	2.452583602	1.242607088	2.017248266	0.146981217	1.196458723	0.21716264	1.831183464	-0.726651336	0.207575719	-0.55713256	2.271049977	2.872846406	-0.321779529	-1.026214087	1.657617027	3.104564764	-1.307592534	0.52062081	1.24128989	0.903128922	1.572423368	1.381675356	-0.294689832	1.722915514	0.094782686	1.760425493	0.410965616	-0.340009111	-0.244222119	-0.387227885	-0.409037156	-0.182574186	1.4429734	-1.066824245	-1.094022062	-0.673924432	0.382106352	1.175473623	0.459663128	-0.260975784	-0.465648378
NPK.F	1.015348128	-1.150517964	-0.639050925	2.209067075	-1.179674558	0.058841159	0.094847229	0.364707803	-0.626947177	1.042171828	0.040945619	-0.541362434	-0.478728002	-0.848025634	1.504938247	-0.726651336	0.55624538	-0.26974446	2.113548639	2.631655353	3.517483052	-0.137754233	1.466415902	3.336520604	0.814348322	0.264261952	0.20068101	0.738228539	1.517937353	0.629621922	-1.01618115	1.215582685	-1.435273246	0.443328741	0.70385046	-0.340009111	-0.657838273	-0.387227885	-0.409037156	-0.182574186	0.44978416	-0.748027534	1.345870094	-0.744686235	0.084617444	2.662842287	0.194691711	-0.260975784	-0.730035013
NPK.R	1.025691233	-1.150517964	-0.400011834	0.892724672	-1.452566888	-0.00844033	0.092338043	0.187926991	-0.557325449	1.319486365	-0.741590378	-0.263600303	-0.377602288	-0.39270702	1.683031988	-0.726651336	1.79539089	1.293628749	1.016274159	0.861514014	-0.321779529	0.933171537	0.851221959	-0.324513142	0.623700527	-0.677780096	-0.022522961	0.713995806	0.378681674	-0.647680069	-0.583082418	1.497176014	-1.23907974	0.109714313	0.067605085	-0.340009111	0.004908214	-0.387227885	-0.409037156	-0.182574186	-1.008317442	-0.873825806	2.09464341	-0.1500921	-0.320639276	1.556311365	-0.18595557	-0.260975784	-0.785532362
NPK.H	0.689540325	-1.084836634	-0.036514374	-0.365466059	-0.937969923	0.048712763	-0.974065983	-0.551556132	-0.716963149	0.932344288	-0.741590378	0.083497849	-0.90331679	-1.932963103	2.027297917	-0.726651336	1.081291994	-0.58590506	1.77119862	2.259990331	2.103457457	-1.026214087	0.033315974	-0.324513142	0.705159308	-0.105632717	-0.09910665	0.757495981	0.91554723	0.080343062	-0.924604887	1.5526939	-1.777450701	-0.081839986	0.014130327	3.805150165	-0.734393239	-0.387227885	-0.409037156	-0.182574186	0.764748523	-0.971266612	-1.094022062	-0.033795847	-0.198082489	3.204893661	0.334948364	-0.260975784	-0.785532362
C.B	-1.570428089	0.787081271	-0.496812788	-1.129745183	0.551242507	0.008922635	0.034626766	-0.495825232	0.521459711	0.98451237	0.590583999	0.310377732	0.970243385	0.605080329	-1.390342901	1.046960782	1.349444146	-0.401909364	-0.837007371	-0.57720134	-0.321779529	1.080069928	2.907049396	-0.324513142	1.225561946	-1.424543664	-1.132068251	-1.060868185	-0.410536691	-1.075762389	1.072503649	-0.673965759	0.063058877	1.870743286	0.879299129	-0.340009111	0.641748766	1.900736082	3.586443169	-0.182574186	-1.008317442	2.469327325	2.451900393	-1.224174631	-1.310616295	-0.418366977	-1.957920085	-0.260975784	1.482887105
C.A	-1.363565992	0.754240606	0.048433403	-1.361093178	0.987870234	0.262855999	0.584138487	-0.13806881	1.320351459	1.006477878	-0.741590378	0.243311107	-0.765797752	1.316413746	-1.305250383	2.226233584	0.424600754	-0.230076143	-0.837007371	-0.57720134	-0.321779529	1.242229184	1.665279345	-0.324513142	0.89745639	-1.875562851	-1.209501099	-1.060868185	-0.918080862	-1.075762389	1.127173792	-0.24918703	-0.126673296	2.693021305	-1.89808192	3.105949097	-1.572092942	2.590239009	-0.269918429	-0.182574186	-1.008317442	1.10210322	0.858276848	-0.93281585	-1.281652564	-0.418366977	-1.740331328	-0.260975784	2.593409273
C.F	-0.112050303	1.115487921	-0.938343671	-0.541179771	-0.626092974	-0.166153929	-0.891262847	-0.947065744	-0.567170946	0.940581354	-0.741590378	0.092097665	1.837518189	1.493975323	-1.329462953	1.121428201	0.007980971	0.533976247	-0.837007371	-0.57720134	-0.321779529	1.530087075	0.892240772	-0.324513142	0.590221051	-1.495401292	-1.604697188	-1.060868185	-1.556980096	-1.075762389	1.101094341	-0.381436458	-0.1167607	0.667578938	-1.714376153	-0.340009111	-1.408551356	3.597187903	0.546294744	-0.182574186	-1.008317442	1.181339173	-1.094022062	-0.524111711	-1.355356084	-0.418366977	-1.739588935	3.209538828	1.842509625
C.R	0.322360102	0.787081271	-0.689426932	-1.092487834	-0.173871399	0.024838686	-0.59266972	-0.805641095	-0.346350516	0.926852911	0.784887154	0.631855597	-0.068259028	0.92722776	-1.258209865	1.551442978	-0.242933889	1.457972439	-0.837007371	-0.57720134	-0.321779529	-1.026214087	0.097223546	-0.324513142	0.518097845	-1.669827988	-1.869900852	-1.060868185	-1.582331044	-0.762621128	3.187723791	-0.671865957	-0.164005519	0.112550746	-1.676368423	-0.340009111	-0.760328944	-0.387227885	3.430449657	5.294651389	-0.18503101	1.408495477	0.334635285	0.564528165	-0.90701087	-0.418366977	-1.355204368	4.097783113	1.971983853
C.H	-0.303397743	1.214009916	-0.914637315	-1.507353445	-0.821016067	-0.386808277	-1.641509443	-1.480404464	-0.740873642	1.083357155	-0.741590378	0.236084872	-0.73189031	-0.474421582	-1.259884116	0.729136808	0.851641933	-0.269142778	-0.837007371	-0.57720134	-0.321779529	0.95599796	0.490423406	-0.324513142	0.796491384	-1.487719471	-1.700684605	-1.060868185	-1.403561704	-0.863646783	-1.169883527	-0.431763424	-0.213027984	1.092163268	-1.587613828	-0.340009111	-1.1660316	1.396843902	-0.409037156	-0.182574186	-1.008317442	1.38770734	-1.094022062	-0.611283732	-1.328571587	-0.418366977	-1.862408507	-0.260975784	1.938468381
[truncated: 835 more columns]
