# Supplementary material for: Temporal and fertilizer-dependent dynamics of soil bacterial communities in buckwheat fields under long-term management
Source: Sci Rep. 2024 Apr 30;14:9896. doi: 10.1038/s41598-024-60655-w (PMC11061196; doi:10.1038/s41598-024-60655-w)
Supplement: Supplementary file 4 — Supplementary Table S1. [file 41598_2024_60655_MOESM4_ESM.xlsx]

## Sheet: Explanation
Explanation of Table S1
Column_A	soil sample ID			Soil ID		plot#	plot name	sampling date	cultivation stage
Columns_B~E	fertilization (0=no, 1=yes; N=(NH4)2SO4, P=P2O5, K=KCl, C=compost)		11	~	14	1	0	20190809	B
Column_F	water content		15	~	18	2	PK
Column_G	pH		19	~	22	3	NK
Columns_H~R	ion contents in water soluble fraction (mg/kg dry soil)		23	~	26	4	NP
Column_S	total carbon content (g/kg dry soil)		27	~	30	5	NPK
Column_T	total organic carbon content (g/kg dry soil)		35	~	38	11	C
Columns_U~W	nitrogen contents determined by the Soil Analyzer (mg/kg dry soil)		39	~	42	1	0	20190820	A
Column_X	available phosphate content (mg/kg dry soil)		43	~	46	2	PK
Columns_Y~AA	exchangeable cation contents (mg/kg dry soil)		47	~	50	3	NK
Column_AB	mean of height of buckwheat (cm) (DAS23 and DAS 71)		51	~	54	4	NP
Columns_AC~BKM	bacterial community (the nember of amplicon)		55	~	58	5	NPK
			63	~	66	11	C
			67	~	70	1	0	20190912	F
			71	~	74	2	PK
			75	~	78	3	NK
			79	~	82	4	NP
			83	~	86	5	NPK
			87	~	90	11	C
			91	~	94	1	0	20191011	R
			95	~	98	2	PK
			99	~	102	3	NK
			103	~	106	4	NP
			107	~	110	5	NPK
			111	~	114	11	C
			115	~	118	1	0	20191101	H
			119	~	122	2	PK
			123	~	126	3	NK
			127	~	130	4	NP
			131	~	134	5	NPK
			135	~	138	11	C

## Sheet: Table S1
Table S1. An extensive dataset including fertilizer program, chemical components, buckwheat growth, and bacterial community. Refer to the explanation of Table S1 in the other sheet for details.
index	N	P	K	C	water_content	pH	soluble_Cl	soluble_NO3	soluble_SO4	soluble_Na	soluble_NH4	soluble_K	soluble_Mg	soluble_Ca	soluble_NO3-N	soluble_NH4-N	soluble_TN	TC	TOC	TN	NO3-N	NH4-N	available_P	exchangeable_K	exchangeable_Ca	exchangeable_Mg	Buckwheat	d_Bacteria;_;_;_;_;_;_	d_Bacteria;p_Abditibacteriota;c_Abditibacteria;o_Abditibacteriales;f_Abditibacteriaceae;g_Abditibacterium;s_uncultured_bacterium	d_Bacteria;p_Abditibacteriota;c_Abditibacteria;o_Abditibacteriales;f_Abditibacteriaceae;g_Abditibacterium;s_uncultured_soil	d_Bacteria;p_Acidobacteriota;_;_;_;_;_	d_Bacteria;p_Acidobacteriota;c_Acidobacteriae;_;_;_;_	d_Bacteria;p_Acidobacteriota;c_Acidobacteriae;o_Acidobacteriales;_;_;_	d_Bacteria;p_Acidobacteriota;c_Acidobacteriae;o_Acidobacteriales;f_Acidobacteriaceae_(Subgroup_1);_;_	d_Bacteria;p_Acidobacteriota;c_Acidobacteriae;o_Acidobacteriales;f_Acidobacteriaceae_(Subgroup_1);g_Acidipila;s_uncultured_Acidobacteria	d_Bacteria;p_Acidobacteriota;c_Acidobacteriae;o_Acidobacteriales;f_Acidobacteriaceae_(Subgroup_1);g_Occallatibacter;s_uncultured_bacterium	d_Bacteria;p_Acidobacteriota;c_Acidobacteriae;o_Acidobacteriales;f_Acidobacteriaceae_(Subgroup_1);g_uncultured;_	d_Bacteria;p_Acidobacteriota;c_Acidobacteriae;o_Acidobacteriales;f_Acidobacteriaceae_(Subgroup_1);g_uncultured;s_uncultured_Acidobacteria	d_Bacteria;p_Acidobacteriota;c_Acidobacteriae;o_Acidobacteriales;f_Acidobacteriaceae_(Subgroup_1);g_uncultured;s_uncultured_bacterium	d_Bacteria;p_Acidobacteriota;c_Acidobacteriae;o_Acidobacteriales;f_Acidobacteriales;g_Acidobacteriales;s_uncultured_Acidobacteriaceae	d_Bacteria;p_Acidobacteriota;c_Acidobacteriae;o_Acidobacteriales;f_Acidobacteriales;g_Acidobacteriales;s_uncultured_bacterium	d_Bacteria;p_Acidobacteriota;c_Acidobacteriae;o_Acidobacteriales;f_Koribacteraceae;g_Candidatus_Koribacter;s_uncultured_Acidobacteria	d_Bacteria;p_Acidobacteriota;c_Acidobacteriae;o_Acidobacteriales;f_Koribacteraceae;g_Candidatus_Koribacter;s_uncultured_bacterium	d_Bacteria;p_Acidobacteriota;c_Acidobacteriae;o_Acidobacteriales;f_uncultured;g_uncultured;_	d_Bacteria;p_Acidobacteriota;c_Acidobacteriae;o_Acidobacteriales;f_uncultured;g_uncultured;s_uncultured_Acidobacteria	d_Bacteria;p_Acidobacteriota;c_Acidobacteriae;o_Acidobacteriales;f_uncultured;g_uncultured;s_uncultured_Acidobacteriaceae	d_Bacteria;p_Acidobacteriota;c_Acidobacteriae;o_Acidobacteriales;f_uncultured;g_uncultured;s_uncultured_bacterium	d_Bacteria;p_Acidobacteriota;c_Acidobacteriae;o_Acidobacteriales;f_uncultured;g_uncultured;s_uncultured_Granulicella	d_Bacteria;p_Acidobacteriota;c_Acidobacteriae;o_Acidobacteriales;f_uncultured;g_uncultured;s_uncultured_proteobacterium
soil011	0	0	0	0	29.86	5.96	6.97024	58.6292	65.2975	5.54626	0.111292	5.45102	9.1142	25.4622	13.2443	0.0864169	13.3307	23.386	23.1399	15.0994	15.0994	0	11.8159	175.289	606.365	143.457		597	0	0	32	42	120	0	3	0	0	35	0	13	267	77	0	543	22	21	38	0	394
soil012	0	0	0	0	27.3	5.82	5.73018	46.2861	53.7707	5.43175	0.108955	3.96509	8.38229	23.8466	10.456	0.0846024	10.5406	22.3381	22.3132	10.4174	10.4174	0	0	128.204	352.672	176.934		797	0	0	18	39	114	0	18	0	0	55	0	0	458	100	0	434	0	10	0	0	466
soil013	0	0	0	0	32.08	5.82	7.33445	55.8762	53.323	6.33375	0.0589237	5.0092	9.37886	23.8936	12.6224	0.0457534	12.6681	23.8511	23.5936	18.7109	14.1793	4.53165	0	47.15	295.664	246.928		629	0	0	15	26	42	14	0	0	0	42	0	0	398	117	0	466	14	25	18	0	473
soil014	0	0	0	0	30.62	5.94	9.35444	52.1413	100.469	7.96369	0.0690976	7.27715	11.6555	33.5122	11.7787	0.0536533	11.8323	22.1191	22.1191	13.9798	13.9798	0	0	57.9297	314.674	191.868		544	0	0	22	0	34	16	0	0	2	41	0	29	486	90	0	355	11	5	25	0	391
soil015	0	1	1	0	28.5	6	26.2849	68.7897	139.831	5.86504	0.0590337	34.8846	10.5301	42.217	15.5395	0.0458389	15.5854	24.3221	24.3221	16.183	15.0173	1.16576	103.722	522.674	523.636	32.9285		423	0	0	5	17	82	0	0	0	0	51	0	0	177	64	0	399	0	9	0	0	332
soil016	0	1	1	0	28.48	5.94	15.0643	63.9336	100.074	5.06341	0.0601373	27.6292	9.11124	37.1256	14.4425	0.0466958	14.4892	24.676	24.4339	17.2964	12.6225	4.67388	47.3467	263.836	419.363	180.695		234	0	0	0	5	21	0	0	0	0	18	0	0	92	0	8	143	4	0	0	0	201
soil017	0	1	1	0	30.31	5.85	15.5418	56.3085	107.876	5.20696	0.0549433	28.0777	10.6704	37.511	12.72	0.0426628	12.7627	23.4846	23.4846	16.105	14.5987	1.50629	0	342.891	343.97	90.9289		697	2	0	3	18	136	17	0	0	0	40	0	18	233	66	50	503	0	27	17	0	431
soil018	0	1	1	0	28.03	6.09	22.6532	51.9772	192.443	6.87634	0.0540571	41.0846	11.5852	54.9655	11.7416	0.0419746	11.7836	23.4072	23.4072	13.188	13.188	0	0	422.109	259.071	88.3674		480	0	0	0	36	128	0	0	0	0	34	0	57	226	88	38	368	0	17	36	0	326
soil019	1	0	1	0	28.4	5.51	24.3245	152.562	90.4601	3.50376	0.0736627	45.7155	11.8329	37.9319	34.4637	0.0571981	34.5209	24.1829	24.0708	27.973	27.973	0	30.1191	560.642	533.703	49.8202		754	0	0	2	45	63	32	62	0	27	63	0	12	390	94	59	335	30	0	169	0	487
soil020	1	0	1	0	27.63	5.32	22.3526	161.842	70.7996	3.99659	0.10411	43.4009	12.3489	40.7363	36.56	0.08084	36.6408	23.2665	23.0675	28.1741	28.1741	0	0	301.127	87.2635	116.896		714	0	0	0	28	80	111	56	0	0	65	0	14	346	95	63	296	11	0	185	0	532
soil021	1	0	1	0	29.42	5.44	16.0854	127.582	78.4924	4.23708	0.0675346	36.5702	12.0559	35.9603	28.8206	0.0524397	28.873	22.8902	22.8902	27.1285	27.1285	0	0	528.355	220.866	97.787		792	0	0	0	39	84	124	12	0	23	74	0	22	466	111	66	287	17	9	113	13	558
soil022	1	0	1	0	30.97	5.52	23.7209	103.753	151.798	4.66112	0.0736167	50.7996	13.7609	47.2588	23.4378	0.0571623	23.495	23.461	23.461	64.2476	24.3567	39.8909	0	404.018	433.583	190.542		759	0	0	0	40	54	137	0	0	29	24	0	9	389	71	49	245	0	14	98	0	557
soil023	1	1	0	0	28.97	5.59	11.3235	132.936	168.929	6.35472	0.0792679	1.41443	18.1796	66.8234	30.0301	0.0615505	30.0916	28.1897	28.1897	25.4819	22.0392	3.44269	0	7.1348	323.295	237.248		451	0	0	0	15	32	16	72	0	0	38	0	0	121	100	55	183	0	0	97	0	225
soil024	1	1	0	0	30.01	5.35	12.6049	140.892	123.575	6.99551	0.061697	1.76982	16.7063	65.0512	31.8275	0.0479069	31.8754	30.8044	30.6132	30.6093	30.6093	0	0	104.038	440.846	131.635		997	0	0	2	42	118	0	126	6	26	57	0	26	141	103	98	456	16	0	290	0	321
soil025	1	1	0	0	31.43	5.44	9.17563	126.91	125.903	6.44435	0.06965	1.11249	15.2412	58.1943	28.6689	0.0540823	28.723	27.9671	27.9671	26.1325	26.1325	0	0	21.619	416.076	261.349		736	0	0	0	46	56	78	0	0	0	41	0	19	187	109	100	430	16	12	124	0	344
soil026	1	1	0	0	31.31	5.53	12.165	134.974	226.977	8.16335	0.129485	2.02973	21.6285	90.5563	30.4905	0.100543	30.591	27.456	27.2432	27.373	27.373	0	0	48.5389	510.46	260.053		432	0	0	0	24	41	71	0	0	0	35	0	0	140	97	48	261	13	9	122	0	177
soil027	1	1	1	0	29.01	5.35	30.3434	153.682	149.823	5.13992	0.0736037	24.8383	16.2561	62.2003	34.7166	0.0571523	34.7737	32.5283	32.5168	27.9719	27.9719	0	30.7659	372.391	597.562	207.186		1277	0	0	0	51	17	165	134	13	23	109	0	33	155	158	64	491	27	12	331	0	356
soil028	1	1	1	0	29.78	5.25	26.821	135.839	124.544	5.0372	0.083439	26.0048	15.3457	60.3782	30.6858	0.0647893	30.7506	32.1241	32.1241	31.0783	31.0783	0	99.2628	435.769	701.369	32.8825
soil029	1	1	1	0	30.65	5.36	31.966	111.942	122.054	4.6403	0.0439742	23.3186	14.7253	53.7901	25.2877	0.0341454	25.3219	29.9405	29.9405	29.911	26.8972	3.01372	0	286.927	275.84	211.047		1054	0	0	0	27	45	149	73	0	7	47	0	11	199	87	45	461	19	18	270	0	263
soil030	1	1	1	0	28.11	5.36	35.6835	125.338	212.37	6.42626	0.0548606	24.7068	18.6817	84.6647	28.3137	0.0425985	28.3563	29.9962	29.8239	29.9511	25.9729	3.97824	0	230.272	530.956	253.603		962	0	0	5	32	35	206	195	0	28	102	0	36	222	110	113	336	22	0	264	0	320
soil035	0	0	0	1	28.57	5.98	4.75443	87.1886	63.4231	4.54524	0.0892722	18.6911	10.1493	26.6153	19.6958	0.0693186	19.7652	30.0213	29.8129	26.5442	26.0746	0.469551	15.9043	383.964	419.951	182.631		420	0	0	76	60	58	0	0	0	0	175	0	23	49	15	0	274	0	13	125	0	397
soil036	0	0	0	1	28	5.96	5.21728	97.6002	49.2286	4.90574	0.0690916	18.6539	9.07036	26.5928	22.0478	0.0536487	22.1015	30.433	30.2004	26.0275	24.569	1.45848	73.8039	214.859	544.308	182.358		193	2	0	19	86	118	0	0	0	29	204	0	24	0	29	0	317	0	16	67	0	394
soil037	0	0	0	1	29.27	5.92	5.92408	98.6378	55.2689	5.53131	0.0591286	15.7476	11.3543	29.3461	22.2822	0.0459126	22.3281	30.265	30.056	25.6546	25.6546	0	0	307.495	354.659	145.283		377	0	0	19	64	48	0	0	0	35	142	0	23	93	23	0	312	0	44	67	0	553
soil038	0	0	0	1	27.22	6.13	7.47461	103.14	103.355	6.60806	0.067924	21.5015	12.6429	36.2195	23.2993	0.0527421	23.3521	30.1492	30.1192	29.7269	26.8856	2.8413	4.10857	315.99	510.917	344.952		107	0	0	0	21	22	0	0	0	0	43	0	11	58	28	0	111	0	5	11	0	243
soil039	0	0	0	0	28.85	6.01	7.40822	77.5794	49.7723	6.40965	0.0835653	5.37504	10.7455	30.3837	17.5251	0.0648874	17.59	23.343	23.3235	16.0537	16.0537	0	80.3919	159.203	579.001	105.609		565	0	0	22	33	152	0	0	0	0	24	0	0	277	76	0	448	12	29	28	0	315
soil040	0	0	0	0	28.95	5.99	7.10418	69.9388	66.7001	5.60117	0.228968	4.31533	11.0902	27.2172	15.7991	0.17779	15.9769	23.0145	22.7629	11.9766	11.9766	0	7.92701	22.7691	101.967	141.3		622	0	0	23	40	78	9	0	0	0	55	0	6	360	80	12	553	13	12	37	0	477
soil041	0	0	0	0	30.35	5.95	7.67805	60.6562	52.4963	5.91113	0.0599216	3.84117	9.84639	25.8747	13.7022	0.0465283	13.7487	21.0593	21.0593	14.7575	14.7575	0	0	184.274	306.481	106.782		557	0	0	28	27	27	15	0	0	14	41	0	14	436	101	24	422	11	20	7	0	415
soil042	0	0	0	0	29.95	6.08	8.44378	55.1907	107.944	7.66826	0.0563156	5.80222	13.2657	36.558	12.4675	0.0437283	12.5113	20.9777	20.9777	15.4905	15.4905	0	0	38.3324	256.137	125.216		609	0	0	17	10	52	0	0	0	12	24	0	18	473	103	0	375	20	0	25	0	395
soil043	0	1	1	0	28.81	5.84	34.3714	79.2808	84.9991	6.72964	0.0956284	36.8932	11.161	42.8288	17.9095	0.0742541	17.9837	24.282	24.0497	16.4839	16.4839	0	36.7758	482.812	392.999	151.337		462	0	0	0	17	73	8	0	0	0	37	0	0	184	47	17	357	10	0	15	0	478
soil044	0	1	1	0	29.16	6	49.8149	99.8938	105.949	5.78256	0.0839213	35.1141	11.6789	44.3888	22.5659	0.0651637	22.6311	24.1953	24.1953	22.9582	22.9582	0	18.2086	568.727	620.176	91.1946		586	0	0	3	14	54	7	0	0	20	34	0	0	157	70	20	394	0	6	42	0	418
soil045	0	1	1	0	30.07	5.94	22.0714	65.7023	108.844	5.58809	0.0706794	30.1591	9.56933	41.1746	14.8421	0.0548816	14.897	23.0397	23.0397	18.3443	15.3443	2.99999	32.9164	417.348	398.155	137.944		681	0	0	0	0	66	0	0	0	0	39	0	0	218	57	21	441	0	12	20	0	479
soil046	0	1	1	0	29.5	6.02	25.1131	74.7419	181.141	7.39783	0.0997225	42.7994	12.8412	53.1885	16.8841	0.0774332	16.9616	25.4196	25.4196	13.19	13.19	0	0	331.915	272.17	128.995		645	0	0	27	11	92	0	0	0	0	24	0	12	150	75	35	326	0	17	25	0	345
soil047	1	0	1	0	28.59	5.41	39.9123	196.599	65.6651	4.83346	0.0641717	51.1168	14.4171	46.44	44.4115	0.0498284	44.4613	24.121	24.121	44.2328	44.2328	0	54.4061	655.3	489.003	78.1741		724	0	0	0	24	68	54	0	0	0	51	0	0	408	75	54	351	15	0	249	0	409
soil048	1	0	1	0	28.42	5.35	36.5943	306.627	74.9381	4.72885	0.067995	56.1083	18.2627	56.211	69.2667	0.0527972	69.3195	24.3837	24.1823	48.4864	48.4864	0	0	350.804	286.733	152.543		864	0	0	0	21	33	152	0	0	0	63	0	0	430	119	66	357	23	7	277	0	561
soil049	1	0	1	0	28.73	5.35	21.194	196.906	62.0658	4.53119	0.0847595	42.6039	13.9714	44.5039	44.4808	0.0658146	44.5467	22.1423	22.1423	41.5035	40.9861	0.517453	8.47477	616.112	295.936	132.871		687	0	0	0	81	37	136	21	0	18	47	0	0	545	106	62	334	22	8	269	6	633
soil050	1	0	1	0	29.97	5.52	31.9342	151.554	137.574	4.86829	0.0383758	56.3464	14.6956	51.0475	34.2358	0.0297983	34.2656	23.094	23.094	31.203	31.203	0	0	552.686	404.999	258		689	0	0	0	0	62	94	32	0	7	67	0	19	571	85	54	257	25	11	192	0	541
soil051	1	1	0	0	27.07	5.43	10.6716	161.178	133.588	6.68545	0.0147395	1.67278	17.0984	67.3958	36.4099	0.011445	36.4213	27.6382	27.4595	37.9262	37.2683	0.657838	2.27103	12.415	123.808	238.52		1040	0	0	0	101	66	79	26	7	0	72	13	26	224	170	112	604	28	15	320	0	361
soil052	1	1	0	0	28.82	5.37	14.0564	310.864	134.05	7.13547	0.0758758	2.00577	22.8481	82.8025	70.2239	0.0589165	70.2828	30.0679	30.0544	51.1372	51.1372	0	0	109.562	412.058	165.238		1057	2	0	0	79	82	123	29	0	6	107	0	0	305	177	175	698	27	16	360	0	607
soil053	1	1	0	0	29.18	5.41	10.0634	190.885	114.494	7.41212	0.0666164	1.48111	18.3766	72.0498	43.1208	0.0517267	43.1725	28.0993	28.0993	47.2552	41.1579	6.09737	1.95728	11.1168	535.68	181.12		791	0	0	0	56	34	43	18	0	0	33	0	19	118	95	86	253	17	0	221	0	277
soil054	1	1	0	0	28.71	5.37	10.7705	212.624	207.409	7.95717	0.138894	2.43564	24.1553	100.521	48.0315	0.107849	48.1394	27.4462	27.4462	48.3866	48.3866	0	21.3582	165.781	516.735	199.855		971	0	0	19	46	72	181	38	11	13	72	0	42	388	181	107	547	25	12	210	0	599
soil055	1	1	1	0	28.97	5.28	31.164	212.265	119.06	5.36483	0.0706763	26.0635	17.2373	70.157	47.9505	0.0548792	48.0054	32.3308	32.311	52.9945	52.9945	0	54.9721	363.392	690.304	64.6402		538	0	0	0	9	33	101	26	0	3	43	0	0	130	65	48	312	0	5	122	0	161
soil056	1	1	1	0	29.37	5.27	35.3528	312.087	132.01	5.29991	0.0770685	32.0133	22.7157	81.7005	70.5003	0.0598427	70.5601	31.3955	31.3955	64.9146	64.9146	0	13.5388	353.319	463.463	177.622		1624	0	0	0	49	106	208	346	8	0	204	0	0	342	119	144	559	21	0	382	0	399
soil057	1	1	1	0	30.22	5.27	35.9147	156.082	128.078	5.7711	0.126655	24.5001	16.1345	71.8511	35.2588	0.0983461	35.3571	30.5114	30.3192	32.1254	32.1254	0	0	183.28	315.447	144.548		1505	0	0	0	57	70	254	292	0	0	166	13	0	408	130	89	730	27	10	379	0	575
soil058	1	1	1	0	31.3	5.22	40.5276	226.777	205.319	6.98055	0.143859	29.2543	22.5118	96.88	51.2287	0.111704	51.3404	30.9376	30.6636	54.6421	45.6192	9.02294	27.915	215.448	512.887	184.663		1283	0	0	0	47	44	264	190	0	0	96	17	0	303	125	86	499	20	31	361	0	503
soil063	0	0	0	1	28.19	6.01	11.2408	157.345	44.9166	5.81228	0.0699086	22.6737	13.0262	35.3943	35.544	0.0542831	35.5983	29.96	29.96	37.3861	37.3861	0	0	299.993	288.082	193.271		425	2	0	33	84	92	0	0	0	16	142	0	21	0	0	0	305	0	20	94	0	475
soil064	0	0	0	1	28.09	5.89	8.03031	162.591	52.8709	5.28371	0.0559317	21.6841	12.8556	32.5084	36.7292	0.0434302	36.7726	30.3743	30.3743	29.9771	29.4126	0.564507	0	489.848	585.006	329.938		384	0	0	65	64	39	0	0	0	0	162	0	13	0	24	0	316	0	17	161	0	483
soil065	0	0	0	1	29.18	5.93	11.877	105.586	47.4399	5.74239	0.0723505	17.5554	10.4243	29.3854	23.8519	0.0561792	23.908	31.0496	30.8245	34.6885	32.6474	2.04109	0	271.25	211.35	250.219		390	0	0	46	51	82	0	0	0	23	147	0	29	80	33	0	351	0	34	150	0	528
soil066	0	0	0	1	29.3	5.98	10.9326	139.254	96.6233	7.65577	0.114647	27.0679	14.4936	42.5493	31.4574	0.0890215	31.5464	29.9171	29.9171	26.7471	26.7471	0	0	301.027	293.59	110.728		289	0	0	0	47	58	4	0	0	32	109	0	35	0	36	0	215	0	0	132	0	449
soil067	0	0	0	0	32.25	6.28	1.77218	16.7787	85.7852	4.3827	0.0255684	3.32102	7.67072	19.4493	3.7903	0.0198535	3.81015	21.1697	21.1697	5.3575	5.3575	0	8.32205	89.5135	215.076	60.5736	23.6	258	0	0	0	0	24	0	0	0	0	20	0	0	123	30	0	176	7	0	11	0	221
soil068	0	0	0	0	31.66	6.18	2.29691	15.7957	83.0736	4.5938	0.066267	3.14009	8.00695	20.1421	3.56824	0.0514554	3.6197	20.9398	20.9207	3.79219	3.79219	0	0	275.005	295.963	223.967	23.6	742	0	0	40	52	101	0	0	0	31	52	0	0	494	89	13	461	0	0	26	0	662
soil069	0	0	0	0	33.39	5.92	1.33108	14.6195	56.9621	4.51333	0.0969981	2.99038	7.19398	18.2642	3.30253	0.0753177	3.37785	21.4738	21.4738	6.8119	3.43774	3.37416	14.8614	14.5048	299.354	204.596	23.6	868	0	0	32	35	59	11	0	0	0	25	0	17	506	84	16	427	5	12	45	0	694
soil070	0	0	0	0	33.1	6.08	1.38961	16.1545	120.578	5.98095	0.0669326	5.40227	10.8549	30.9232	3.6493	0.0519722	3.70127	23.3271	23.3271	8.16947	4.36969	3.79978	30.646	51.7146	396.506	210.466	23.6	688	0	0	20	52	20	0	0	0	0	24	0	14	445	71	0	412	12	12	48	0	509
soil071	0	1	1	0	32.21	6.09	3.28233	17.9841	144.906	3.53945	0.0325871	26.7861	6.65605	28.0071	4.0626	0.0253035	4.0879	24.3155	24.3155	4.40007	4.40007	0	0	306.637	296.561	147.73	47.6	614	0	0	0	0	44	0	0	0	13	47	0	0	182	56	11	416	0	6	63	0	565
soil072	0	1	1	0	32.66	6.18	2.39446	19.2884	115.077	2.50562	0.0394503	19.4048	5.49531	25.6084	4.35724	0.0306326	4.38787	23.3141	23.3141	8.33102	7.68189	0.649135	0	322.693	177.739	100.872	47.6	738	0	0	0	33	82	0	0	0	25	70	0	0	124	89	20	448	0	9	49	0	612
soil073	0	1	1	0	33.96	5.91	1.70938	20.2029	116.729	3.69361	0.0968907	25.982	8.16236	32.3285	4.56383	0.0752344	4.63906	24.9814	24.9814	6.94813	6.94813	0	19.0146	484.811	519.905	95.745	47.6	779	0	0	0	0	87	0	0	0	12	34	0	0	270	72	39	496	11	23	16	0	552
soil074	0	1	1	0	33.85	6.03	2.40977	17.3662	217.522	4.30169	0.0459256	35.1107	10.9679	47.1193	3.923	0.0356606	3.95866	22.6047	22.6047	3.38081	3.38081	0	0	478.088	368.378	29.1104	47.6	627	0	0	0	0	98	0	0	0	4	26	0	13	222	54	28	427	0	31	35	3	480
soil075	1	0	1	0	31.76	5.5	13.9193	27.3562	134.443	2.07608	0.0509151	33.4023	6.78404	26.3662	6.17974	0.0395349	6.21927	23.8661	23.8661	5.35798	5.35798	0	0	473.136	288.926	167.415	23.7	1470	0	0	0	45	121	30	125	0	55	75	0	16	577	110	78	450	20	11	365	0	717
soil076	1	0	1	0	31.71	5.39	11.7932	26.6858	130.718	2.08937	0.0371047	31.7759	7.369	25.7091	6.02829	0.0288113	6.0571	23.4226	23.2908	7.32354	7.32354	0	24.4329	398.11	317.571	164.761	23.7	1382	0	0	0	43	91	204	19	7	17	108	0	0	678	84	80	344	16	8	754	0	832
soil077	1	0	1	0	33.28	5.54	8.87776	34.6685	98.5957	2.57215	0.114979	33.6167	9.23645	26.9666	7.83158	0.08928	7.92086	23.6234	23.6234	14.8644	7.95163	6.91275	0	244.905	175.676	93.5287	23.7	355	0	0	0	7	9	60	0	0	4	16	0	0	208	33	26	145	0	0	83	0	371
soil078	1	0	1	0	32.89	5.56	11.6171	18.0734	190.323	2.44405	0.0394466	48.0498	10.7369	37.176	4.08277	0.0306297	4.1134	22.9986	22.8046	4.26778	4.26778	0	8.64688	545.851	212.292	66.8283	23.7	306	0	0	0	0	13	8	51	0	0	17	0	0	178	32	17	159	9	0	27	0	347
soil079	1	1	0	0	32.88	5.5	2.25112	25.6024	198.033	4.07883	0.0768338	1.05151	11.8718	47.5291	5.78355	0.0596604	5.84321	28.0224	28.0224	9.36651	9.36651	0	0	19.8589	398.069	77.9359	50.1	1277	0	0	12	83	111	141	46	0	20	78	0	29	251	152	190	586	14	0	375	0	441
soil080	1	1	0	0	33.12	5.51	3.24384	28.161	196.66	4.3198	0.0558895	1.00598	12.4105	46.1654	6.36154	0.0433975	6.40494	29.4882	29.4882	9.23522	9.23522	0	64.1554	34.3747	777.152	350.183	50.1	1412	0	0	0	133	136	146	36	0	22	105	23	0	216	124	146	607	29	0	405	0	455
soil081	1	1	0	0	35.34	5.48	1.71909	29.1671	124.126	4.15798	0.0899643	1.04113	11.6541	45.5828	6.58883	0.0698561	6.65869	29.5594	29.5594	9.58268	9.58268	0	21.669	44.5641	490.295	202.506	50.1	1139	0	3	0	91	154	99	0	0	0	96	0	22	326	38	117	373	11	0	325	0	410
soil082	1	1	0	0	34.5	5.46	2.81187	21.1825	283.485	6.08454	0.0654667	0.965705	18.8637	79.8668	4.78511	0.050834	4.83595	26.4432	26.4432	2.03696	2.03696	0	0	82.3534	351.881	142.233	50.1	1241	0	0	36	70	113	138	0	5	0	65	0	26	399	132	161	428	28	16	348	0	583
soil083	1	1	1	0	32.75	5.37	5.46892	31.106	184.048	2.71143	0.0893633	16.3908	11.2662	42.7077	7.02682	0.0693894	7.09621	32.464	32.269	8.29212	8.29212	0	0	135.973	210.638	108.473	53	1830	0	0	3	99	86	332	318	4	0	175	0	29	324	113	102	793	20	0	482	0	489
soil084	1	1	1	0	32.67	5.43	2.93554	28.6171	199.909	2.29506	0.0599782	18.2684	10.7079	41.5112	6.46459	0.0465723	6.51116	30.6759	30.5072	9.01238	7.80534	1.20703	3.78574	173.657	288.614	133.01	53	2162	0	0	0	101	95	300	280	11	26	231	29	34	262	108	87	835	21	0	543	0	390
soil085	1	1	1	0	33.83	5.38	3.5251	22.9704	152.123	3.28601	0.0685033	26.2427	10.3379	41.9741	5.18899	0.0531919	5.24218	30.084	30.084	6.88334	6.88334	0	7.96995	265.883	350.806	41.82	53	1783	0	0	0	59	98	293	329	0	0	138	20	58	506	146	129	716	13	14	399	0	550
soil086	1	1	1	0	34.07	5.24	4.74035	22.6303	300.344	3.73129	0.0698655	20.4568	16.304	80.6807	5.11217	0.0542496	5.16642	29.2415	29.2415	6.0412	5.9091	0.1321	57.8245	164.579	533.346	96.116	53	1875	0	0	0	51	70	363	328	7	20	181	0	28	519	121	183	548	33	8	405	0	497
soil087	0	0	0	1	30.7	6.14	1.19202	34.989	84.1055	3.56057	0.0334394	15.4055	6.96868	20.9896	7.90397	0.0259652	7.92994	30.1611	30.1611	16.6145	13.7271	2.88733	72.4035	206.573	579.695	194.516	33.9	327	0	0	37	36	101	0	0	0	30	116	0	22	27	25	0	270	6	25	118	0	539
soil088	0	0	0	1	30.63	6.24	1.49199	32.0072	81.363	3.6518	0.0441745	17.0958	6.46749	18.9227	7.2304	0.0343009	7.2647	30.9019	30.9019	13.3912	13.3912	0	0	525.881	686.25	268.577	33.9	357	0	0	22	68	89	0	0	0	0	151	0	16	47	0	0	339	0	11	147	0	383
soil089	0	0	0	1	31.51	5.94	0.899373	27.1275	60.7486	3.77131	0.0854156	13.3737	7.15995	19.9176	6.12808	0.0663241	6.1944	29.6032	29.6032	13.8933	13.5821	0.311195	0	260	525.608	343.481	33.9	469	0	0	32	52	55	0	0	0	30	127	0	25	76	0	0	256	0	20	129	0	509
soil090	0	0	0	1	32.36	6	0.998791	23.9937	127.532	5.27984	0.0704402	18.4756	10.0602	29.4878	5.42016	0.0546959	5.47486	29.7025	29.7025	5.88615	5.88615	0	0	290.375	366.026	165.459	33.9	549	0	0	2	54	115	0	0	0	18	79	0	46	82	40	0	249	0	20	140	0	573
soil091	0	0	0	0	32.97	6.06	3.9819	35.7263	66.585	5.20044	0.0785677	4.80058	9.27547	25.4185	8.07054	0.0610068	8.13155	22.6111	22.6111	12.0042	8.78076	3.22345	0	54.1354	352.228	217.11		1027	0	0	38	38	146	0	0	0	0	60	0	31	448	133	0	583	11	14	75	0	511
soil092	0	0	0	0	32.15	6.03	4.55728	34.0618	66.6288	5.30662	0.0928691	3.97925	8.39362	21.8187	7.69454	0.0721116	7.76665	21.5938	21.5938	9.71731	9.11049	0.606818	0	60.0095	284.222	206.151		980	0	0	35	47	107	0	0	0	23	34	0	0	390	71	0	494	0	12	83	0	580
soil093	0	0	0	0	35.16	5.89	5.40846	37.6831	50.6562	6.01763	0.080915	5.83914	8.89542	21.4506	8.51257	0.0628294	8.5754	22.7146	22.7146	15.6486	11.0691	4.57955	18.0101	123.354	428.537	229.566		1085	0	0	32	71	86	0	15	0	0	61	0	18	445	96	15	492	9	34	40	14	643
soil094	0	0	0	0	34.2	5.86	6.12874	43.6159	117.104	7.13021	0.162947	10.583	13.4568	35.8803	9.8528	0.126526	9.97933	21.2472	21.2472	10.689	10.689	0	70.5563	143.26	585.492	128.557		592	0	0	0	16	58	0	0	0	0	15	2	12	225	64	0	362	12	0	18	0	237
soil095	0	1	1	0	31.53	6.13	9.33299	23.7288	116.955	4.21829	0.05541	26.04	8.49866	31.9091	5.36032	0.0430251	5.40335	25.014	25.014	10.0737	10.0737	0	0	399.956	428.582	143.566		587	0	0	0	58	81	0	0	0	0	38	0	0	144	60	22	390	0	0	27	0	495
soil096	0	1	1	0	32.35	6.08	5.00417	17.2873	116.994	3.30015	0.0852201	24.1348	7.57871	28.7424	3.90519	0.0661722	3.97136	24.7178	24.7178	3.9679	3.9679	0	0	339.204	370.528	46.4892		743	0	0	28	60	94	0	0	0	21	37	0	0	201	64	15	393	0	0	54	0	602
soil097	0	1	1	0	33.41	5.94	4.60065	17.2371	105.165	3.44771	0.0751587	23.7473	7.89354	29.7984	3.89385	0.0583597	3.95221	24.4291	24.4291	14.2666	7.14589	7.12072	0	338.623	284.096	268.466		578	0	0	0	20	121	10	0	0	0	18	0	14	215	42	51	466	7	0	43	0	524
soil098	0	1	1	0	34.47	5.97	7.20573	20.4691	181.976	4.74449	0.0750125	35.3915	11.7857	44.034	4.62394	0.0582462	4.68219	24.2586	24.2586	18.3949	6.02976	12.3652	41.198	495.708	483.048	188.051		540	0	0	4	16	87	0	0	0	12	29	0	11	209	68	42	446	0	23	19	0	436
soil099	1	0	1	0	32.22	5.61	8.16907	34.4455	110.256	3.00186	0.221746	31.3988	8.61007	26.9829	7.78121	0.172183	7.95339	24.4514	24.4514	8.06683	8.06683	0	0	634.783	261.29	22.8534		1311	0	0	0	97	32	25	67	5	4	117	0	28	596	100	114	370	16	20	337	0	775
soil100	1	0	1	0	32.09	5.46	9.04606	44.5204	107.62	2.61875	0.0502031	32.1938	7.70265	27.1634	10.0571	0.0389821	10.0961	23.7148	23.7148	11.0223	9.5304	1.4919	0	509.233	208.916	34.2813		1450	0	0	0	136	81	119	37	0	4	87	9	0	694	55	73	342	11	12	348	6	886
soil101	1	0	1	0	32.48	5.55	4.54518	29.6967	93.1516	2.69051	0.0608299	28.5935	8.32326	23.7598	6.70845	0.0472336	6.75569	24.2569	24.2569	8.21356	6.84345	1.37011	0	513.135	199.557	62.0975		1241	0	0	2	64	54	148	37	0	32	49	0	7	660	91	65	353	18	22	314	0	902
soil102	1	0	1	0	32.8	5.49	6.36338	26.6021	159.012	3.44684	0.0364684	34.4908	12.4241	36.1721	6.00939	0.0283172	6.03771	23.6478	23.6478	8.41888	8.41888	0	0	373.609	453.46	143.356		1278	0	0	0	92	42	175	0	0	31	46	0	18	620	69	42	296	7	0	265	0	810
soil103	1	1	0	0	33.13	5.54	7.08368	35.238	121.242	4.11861	0.091238	2.14038	11.0301	39.5509	7.96024	0.0708451	8.03109	30.1064	30.1064	13.2973	12.188	1.10938	0	57.5415	572.304	342.591		1177	0	0	4	100	85	122	32	0	19	90	0	26	214	110	137	583	8	0	369	0	444
soil104	1	1	0	0	33.81	5.44	8.1423	39.8585	123.58	4.5454	0.0427977	3.06385	12.8805	42.619	9.00401	0.0332319	9.03724	31.824	31.6284	19.0732	14.1657	4.90756	0	25.8926	497.441	324.963		1368	0	0	0	117	164	66	28	6	18	85	22	28	191	144	153	532	0	0	375	0	435
soil105	1	1	0	0	34.2	5.51	3.35002	19.7959	121.091	4.33431	0.0962683	1.07946	10.945	41.5907	4.47187	0.074751	4.54663	30.949	30.949	6.62521	6.62521	0	10.3565	49.552	486.431	80.0187		1327	0	0	2	72	77	120	52	0	0	88	13	36	324	124	195	402	0	23	255	0	652
soil106	1	1	0	0	34.82	5.45	5.99361	34.5149	195.156	5.72417	0.0423004	4.23878	17.0362	65.4915	7.79688	0.0328457	7.82973	28.4701	28.4701	11.5094	11.5094	0	0.859437	87.5152	600.438	46.7578		1436	0	0	0	65	80	98	0	0	18	61	0	68	337	142	155	361	25	29	325	0	630
soil107	1	1	1	0	32.48	5.43	8.99594	29.9265	129.593	2.57957	0.0884541	15.9483	10.4631	37.706	6.76038	0.0686834	6.82906	31.2996	31.2996	14.0586	9.45254	4.60608	0	255.156	441.182	179.896		1244	0	0	0	103	105	88	110	0	17	108	0	29	145	104	89	440	7	0	381	0	406
soil108	1	1	1	0	32.85	5.32	4.87421	30.669	149.785	2.71939	0.0648518	20.9087	11.4971	41.0722	6.9281	0.0503565	6.97846	31.326	31.326	7.89243	7.47211	0.420323	0	176.099	218.579	109.825		1604	0	0	0	135	102	199	224	0	0	87	0	29	167	66	82	556	7	0	395	0	292
soil109	1	1	1	0	34.07	5.46	5.15595	19.3417	109.485	2.56453	0.0857409	13.8874	9.12583	34.8251	4.36927	0.0665766	4.43584	33.0355	33.0355	7.15682	7.12068	0.0361444	0	157.73	94.6035	145.014		1392	0	0	0	52	19	169	57	0	18	112	0	0	214	71	70	365	0	16	290	0	418
soil110	1	1	1	0	33.77	5.33	7.93692	30.255	180.998	3.51664	0.092895	21.4874	14.1113	55.5368	6.83457	0.0721317	6.9067	30.544	30.544	7.3812	7.3812	0	45.842	284.413	625.903	74.3317		875	0	0	0	47	83	101	87	0	13	44	0	10	149	71	73	237	0	11	242	0	290
soil111	0	0	0	1	31.11	5.98	6.29493	55.8355	57.07	4.08065	0.0901291	20.2701	7.20485	22.7404	12.6132	0.069984	12.6832	30.7185	30.7185	27.1124	19.4501	7.66224	13.8921	438.387	493.176	194.138		312	0	0	66	52	136	0	0	0	0	98	0	0	0	0	0	170	5	20	131	0	377
soil112	0	0	0	1	31.11	6.03	3.79609	48.4012	63.5829	3.96722	0.0914739	17.5017	8.53055	22.8727	10.9338	0.0710282	11.0048	29.9363	29.9363	17.8257	17.3369	0.488788	9.04681	350.322	228.799	233.219		451	0	0	21	33	77	0	0	0	20	79	0	17	0	0	0	220	0	8	94	0	430
soil113	0	0	0	1	32.96	5.85	3.35998	38.1285	58.0851	4.5052	0.155021	13.4002	7.97837	21.0827	8.6132	0.120372	8.73358	29.828	29.828	7.49739	7.49739	0	0	109.571	123.244	157.842		370	0	0	0	0	95	0	0	0	0	48	0	19	53	0	0	194	0	47	52	0	398
soil114	0	0	0	1	32.79	5.95	3.44582	21.0393	119.441	4.68194	0.0600863	22.7449	12.599	32.7487	4.75276	0.0466562	4.79941	29.6634	29.6634	9.12782	9.12782	0	27.4489	380.817	760.541	206.412		333	0	0	32	42	92	2	0	0	0	55	0	30	100	30	0	246	5	38	43	0	567
soil115	0	0	0	0	32.17	6.12	2.61916	7.08294	64.1052	4.19232	0.0752529	3.08735	6.01844	18.3663	1.60003	0.0584329	1.65846	20.141	20.126	2.69845	2.24074	0.457711	38.1557	20.289	187.583	83.9158	27.3	720	2	0	55	27	39	4	0	0	0	27	0	0	368	62	0	290	8	0	25	0	445
soil116	0	0	0	0	31.87	6.14	3.15777	12.9112	51.9597	4.59748	0.0652373	3.03617	5.06075	17.0971	2.91663	0.0506558	2.96729	20.2517	20.2337	5.20361	3.64051	1.5631	0	48.1254	85.2389	99.5692	27.3	870	0	0	37	25	93	8	0	0	21	32	0	0	390	74	0	382	0	8	16	0	467
soil117	0	0	0	0	32.87	5.96	1.23862	7.47089	47.0839	3.88466	0.075497	2.5367	4.87764	13.3051	1.68767	0.0586224	1.74629	20.1503	20.1503	2.81602	2.81602	0	0	13.1709	164.448	115.062	27.3	608	0	0	35	30	67	0	0	0	0	12	0	16	485	67	11	267	0	0	0	0	523
soil118	0	0	0	0	32.79	6.17	3.10331	15.3532	102.005	6.03646	0.111737	6.59289	12.1287	31.07	3.46828	0.0867619	3.55504	20.5814	20.5814	3.72717	3.72717	0	6.49021	126.005	402.726	102.107	27.3	553	0	0	20	18	44	0	0	0	9	18	0	7	385	54	0	253	8	10	12	0	521
soil119	0	1	1	0	32.56	6.11	3.82997	12.8451	83.8148	3.26876	0.0462615	19.3436	5.03638	21.2428	2.9017	0.0359214	2.93762	22.4267	22.4267	7.92233	7.92233	0	0	379.819	450.327	273.77	110.3	497	0	0	3	44	100	7	0	0	0	27	0	0	168	52	27	351	8	0	11	0	478
soil120	0	1	1	0	32.91	6.09	5.49098	15.4825	116.216	3.27719	0.118379	21.6608	7.58019	29.2277	3.49749	0.0919193	3.58941	24.2841	24.2841	17.0633	6.0059	11.0574	0	290.171	88.1233	49.2431	110.3	691	0	0	16	15	97	9	0	0	12	42	0	0	205	25	12	456	13	0	7	0	549
soil121	0	1	1	0	33.59	5.99	2.94614	11.1399	73.59	3.27059	0.0684353	17.6401	4.79922	21.1868	2.5165	0.0531391	2.56964	24.8607	24.8607	3.92538	3.92538	0	0	159.532	75.9008	97.048	110.3	726	0	0	6	57	138	0	0	0	24	20	0	23	217	90	41	404	13	46	46	0	458
soil122	0	1	1	0	32.97	6.19	8.13131	32.1984	160.127	4.92597	1.44299	39.0759	10.3477	43.1308	7.27358	1.12046	8.39405	23.0983	23.0983	14.3216	14.3216	0	43.0149	352.033	725.266	104.232	110.3	618	0	3	2	14	68	0	0	0	11	20	0	23	204	50	40	388	0	30	0	0	481
soil123	1	0	1	0	31.45	5.56	3.82997	12.8451	83.8148	3.26876	0.0462615	19.3436	5.03638	21.2428	2.9017	0.0359214	2.93762	25.0071	25.0071	2.89743	2.89743	0	0	464.119	377.436	357.587	33.4	926	0	0	0	75	20	53	0	0	19	48	0	0	322	48	55	285	17	0	217	0	522
soil124	1	0	1	0	30.69	5.5	3.76396	7.76258	118.168	3.1317	0.0903148	27.1215	6.84028	21.7814	1.75356	0.0701282	1.82369	23.5823	23.5823	3.32285	2.59962	0.723234	9.45439	457.167	177.153	30.8198	33.4	893	0	0	0	57	54	110	0	0	5	53	0	0	366	63	58	278	7	5	290	0	564
soil125	1	0	1	0	32.24	5.6	2.72999	6.68092	95.1971	3.43799	0.0786194	22.7409	7.07745	20.5688	1.50921	0.0610469	1.57026	23.8277	23.8277	4.31372	4.31372	0	0	459.735	219.534	73.6032	33.4	679	0	0	0	31	39	21	78	0	0	20	0	0	376	63	50	246	11	5	177	0	614
soil126	1	0	1	0	33.24	5.59	3.38759	6.85945	152.784	4.21237	0.0677591	35.9668	10.0739	31.0726	1.54954	0.052614	1.60216	22.449	22.449	9.90159	5.8362	4.06539	47.4937	341.353	346.562	73.7221	33.4	636	0	0	0	25	35	13	43	0	0	18	0	8	329	51	28	197	16	14	189	0	492
soil127	1	1	0	0	32.85	5.45	9.1562	21.3636	123.796	3.86897	0.0721969	0.693619	10.4761	39.9612	4.82601	0.0560599	4.88207	28.4922	28.4922	15.6958	6.07622	9.61956	0	0	424.628	149.907	113.2	1056	0	0	12	47	72	106	52	0	3	55	0	26	299	79	83	468	15	0	256	0	410
soil128	1	1	0	0	33.46	5.47	12.3651	35.4841	135.335	4.01227	0.0990091	1.33506	12.9181	48.1019	8.01584	0.0768792	8.09272	31.0518	31.0518	14.1976	11.15	3.04766	0	11.874	785.523	363.981	113.2	1088	2	0	0	97	98	103	40	0	15	70	13	34	176	94	150	567	0	11	282	0	445
soil129	1	1	0	0	34.39	5.53	7.14351	20.5416	83.9179	4.09089	0.0497031	1.06229	8.76528	31.9484	4.64033	0.0385938	4.67892	30.5547	30.5547	6.25815	6.25815	0	0	10.7081	231.232	74.2131	113.2	1012	0	0	0	59	108	48	46	0	0	41	0	12	264	123	162	325	0	11	235	0	388
soil130	1	1	0	0	34.27	5.5	10.9988	16.4404	170.122	5.43455	0.0503683	1.27379	14.2306	53.058	3.71387	0.0391103	3.75298	27.2152	27.2152	4.09977	4.09977	0	24.9102	107.163	608.434	146.535	113.2	773	0	0	0	69	9	154	33	0	11	24	0	35	267	91	115	327	0	0	206	0	437
soil131	1	1	1	0	31.23	5.39	12.4154	18.4656	85.9075	3.16747	0.0674108	18.2073	5.29079	24.6483	4.17136	0.0523436	4.2237	28.5631	28.5631	19.0863	6.77815	12.3082	0	275.935	196.318	8.05625	125.9	1875	0	0	0	74	63	238	262	0	0	63	0	22	235	76	93	514	11	0	439	0	275
soil132	1	1	1	0	32.16	5.4	4.7076	17.218	87.6339	2.963	0.0880505	13.4048	5.32647	25.3848	3.88952	0.06837	3.95789	31.7163	31.5515	9.94065	9.94065	0	0	271.569	448.409	343.083	125.9	1735	0	0	0	80	84	280	236	6	5	54	0	21	199	72	113	562	15	0	403	0	379
soil133	1	1	1	0	33.15	5.52	9.47496	21.7696	91.7819	3.44893	0.0799984	20.2366	8.12846	28.7117	4.91774	0.0621177	4.97986	30.4105	30.4105	7.88579	7.88579	0	0	163.729	135.706	57.3694	125.9	1103	0	0	0	61	41	76	123	5	0	77	2	0	259	72	69	330	0	12	251	0	280
soil134	1	1	1	0	33.61	5.4	10.9891	41.6453	135.965	4.02315	0.0759078	34.2708	11.4677	38.0594	9.40764	0.0589414	9.46658	29.3903	29.3903	11.6569	11.6569	0	29.066	302.05	357.704	27.4471	125.9	1291	0	0	0	59	54	164	175	0	0	102	0	35	282	56	75	448	9	7	321	0	402
soil135	0	0	0	1	30.58	6.09	1.12291	20.6069	39.963	3.43444	0.0875314	13.9287	3.85516	10.6167	4.65509	0.0679669	4.72305	30.7551	30.7551	31.5101	11.3333	20.1768	0	273.824	289.924	206.441	73.7	394	0	0	21	80	68	0	0	0	29	123	0	24	42	0	0	292	6	0	141	0	511
soil136	0	0	0	1	30.17	6.07	1.48527	18.5941	48.7335	3.31163	0.0826751	12.4625	4.28263	12.4856	4.20039	0.0641961	4.26459	30.9432	30.9432	7.43188	7.43188	0	0	395.569	534.332	124.406	73.7	254	0	0	19	87	63	0	0	0	10	97	0	22	41	15	0	267	0	0	98	0	417
soil137	0	0	0	1	30.89	6.1	1.35022	14.3501	31.7315	3.48801	0.119365	9.00548	3.11116	9.63375	3.24167	0.0926855	3.33435	30.1476	30.1476	2.92821	2.92821	0	0	324.77	209.36	121.411	73.7	435	0	0	15	48	90	0	0	0	0	77	0	25	82	0	0	262	4	4	80	0	521
soil138	0	0	0	1	31.22	6.13	1.33312	18.5423	66.8307	4.71903	0.0840219	18.1842	6.58466	17.683	4.18869	0.0652418	4.25393	29.4936	29.4936	5.72679	5.72679	0	0	245.843	298.58	38.2161	73.7	451	0	0	59	57	74	0	0	0	25	96	0	25	76	36	0	236	0	11	148	0	459
[truncated: 1,601 more columns]
