# Supplementary material for: Temporal and fertilizer-dependent dynamics of soil bacterial communities in buckwheat fields under long-term management
Source: Sci Rep. 2024 Apr 30;14:9896. doi: 10.1038/s41598-024-60655-w (PMC11061196; doi:10.1038/s41598-024-60655-w)
Supplement: Supplementary file 5 — Supplementary Table S2. [file 41598_2024_60655_MOESM5_ESM.xlsx]

## Sheet: Table_S2
Table S2. Prevalence of phylotypes at genus level in soil from fertilizer test field (z-frequency > 1.96)
Phylotype at genus level	Frequency (%)	Cumulative %	z-Frequency	* Significance of difference in relative frequency between two plots (p-value, Tukey-Kramer test)
				NK-C	NP-C	NPK-C	PK-C	0-C	NP-NK	NPK-NK	PK-NK	0-NK	NPK-NP	PK-NP	0-NP	PK-NPK	0-NPK	0-PK
p_Chloroflexi;c_P2-11E;o_P2-11E;f_P2-11E;g_P2-11E	5.70325	5.70325	8.65511	0.995007	6.67e-06	0.982879	0.202839	0.906358	2.02e-06	0.999983	0.446839	0.645046	1.4e-06	3.55e-08	7.71e-05	0.542875	0.546248	0.0252457
p_Acidobacteriota;c_Acidobacteriae;o_Acidobacteriales;f_uncultured;g_uncultured	5.00154	10.7048	7.54602	0.00928539	0.301581	0.000206774	0.553519	0.73979	0.550173	0.635684	0.000148845	0.000318728	0.0359095	0.00940643	0.0193773	3.61e-06	7.42e-06	0.999572
p_Actinobacteriota;c_Thermoleophilia;o_Gaiellales;f_uncultured;g_uncultured	4.39984	15.1046	6.59499	0.0393536	0.966692	0.21427	0.970595	0.999909	0.00632688	0.953817	0.183932	0.0639141	0.0452902	0.633515	0.90842	0.617534	0.309467	0.993791
p_Chloroflexi;c_Anaerolineae;o_RBG-13-54-9;f_RBG-13-54-9;g_RBG-13-54-9	3.89055	18.9952	5.79004	2.78e-08	7.55e-08	2.68e-10	0.0127968	0.432821	0.996339	0.174666	3.36e-11	7.44e-10	0.0679415	7.46e-11	1.81e-09	8.27e-13	1.17e-11	0.480241
p_Chloroflexi;c_AD3;o_AD3;f_AD3;g_AD3	3.38465	22.3798	4.99042	1.4e-07	1.73e-09	2.63e-08	0.0065475	3.48e-06	0.273265	0.963957	0.00161103	0.700827	0.727858	7.52e-06	0.0143424	0.00022083	0.253455	0.0482976
p_Chloroflexi;c_Ktedonobacteria;o_Ktedonobacterales;f_JG30-KF-AS9;g_JG30-KF-AS9	3.20565	25.5855	4.7075	1.56e-10	4.61e-09	1.39e-13	1	0.979221	0.444777	0.000809979	1.4e-10	5.38e-10	8.59e-06	4.08e-09	1.85e-08	1.3e-13	3.18e-13	0.969771
p_Gemmatimonadota;c_Gemmatimonadetes;o_Gemmatimonadales;f_Gemmatimonadaceae;g_uncultured	3.03358	28.619	4.43553	4.52e-14	3.58e-09	2.12e-13	1.09e-12	2.23e-12	6.57e-07	0.590086	0.0744049	0.0246364	2.87e-05	0.000656439	0.00229815	0.794133	0.493163	0.995367
p_Proteobacteria;c_Alphaproteobacteria;o_Rhizobiales;f_Xanthobacteraceae;g_Afipia	2.52945	31.1485	3.63873	0.280829	0.025479	0.0201847	0.398661	0.026474	0.826923	0.774737	0.00448005	0.834979	0.999998	0.000226636	1	0.000176211	0.999996	0.000236302
p_Proteobacteria;c_Alphaproteobacteria;o_Rhizobiales;f_Xanthobacteraceae;g_uncultured †	2.4347	33.5832	3.48898	0.112656	0.177272	0.0276438	0.0282511	0.981984	0.999872	0.984352	0.98534	0.364604	0.941553	0.944021	0.501451	1	0.117465	0.119683
p_Acidobacteriota;c_Acidobacteriae;o_Subgroup_2;f_Subgroup_2;g_Subgroup_2	2.24775	35.8309	3.19349	9.85e-10	2.83e-14	3.46e-09	2.56e-06	1.91e-09	3.78e-07	0.983156	0.00953135	0.999128	8.88e-08	2.17e-10	1.74e-07	0.0445295	0.999516	0.0219509
p_Proteobacteria;c_Gammaproteobacteria;o_Burkholderiales;f_SC-I-84;g_SC-I-84	2.18111	38.0121	3.08816	0.00263941	2.8e-06	5.44e-06	0.109024	0.999991	0.0870428	0.151782	0.583454	0.0037378	0.999706	0.00200122	3.9e-06	0.00402679	7.6e-06	0.143352
p_Actinobacteriota;c_Thermoleophilia;o_Solirubrobacterales;f_Solirubrobacteraceae;g_Conexibacter	1.99417	40.0062	2.79269	1.91e-07	2.06e-06	1.66e-06	1.4e-06	4.59e-10	0.888022	0.920896	0.942647	0.0514642	0.999999	0.999977	0.00431764	1	0.00542378	0.00651963
p_Acidobacteriota;c_Vicinamibacteria;o_Vicinamibacterales;f_uncultured;g_uncultured	1.81191	41.8181	2.50462	0.00928539	0.301581	0.000206774	0.553519	0.73979	0.550173	0.635684	0.000148845	0.000318728	0.0359095	0.00940643	0.0193773	3.61e-06	7.42e-06	0.999572
p_Proteobacteria;c_Alphaproteobacteria;o_Sphingomonadales;f_Sphingomonadaceae;g_Sphingobium	1.78784	43.606	2.46658	0.00927515	0.236912	0.028293	0.239164	0.639694	0.641892	0.996412	3.46e-05	0.238342	0.891746	0.00153182	0.974207	0.000111613	0.481567	0.00932069
p_Proteobacteria;c_Gammaproteobacteria;o_Burkholderiales;f_Nitrosomonadaceae;g_Ellin6067	1.65404	45.26	2.25509	1.27e-13	1.01e-13	2.72e-14	0.0504512	0.00518744	0.99991	0.25518	7.93e-12	3.81e-11	0.361097	5.61e-12	2.64e-11	3.39e-13	1.24e-12	0.917983
p_Chloroflexi;c_Chloroflexia;o_Thermomicrobiales;f_JG30-KF-CM45;g_JG30-KF-CM45	1.59217	46.8522	2.1573	0.000113923	1.68e-05	6.51e-05	0.00949866	0.00191032	0.966466	0.999902	0.481798	0.858675	0.992604	0.137227	0.407567	0.354122	0.743112	0.984514
p_Actinobacteriota;c_Acidimicrobiia;o_IMCC26256;f_IMCC26256;g_IMCC26256	1.58778	48.44	2.15036	0.138099	0.800527	0.870006	0.999874	0.889502	0.767798	0.682227	0.0861217	0.0139405	0.999988	0.664155	0.22041	0.751233	0.281731	0.959628
p_Chloroflexi;c_TK10;o_TK10;f_TK10;g_TK10	1.56883	50.0088	2.12042	0.825112	0.994222	0.674213	0.000238664	0.000136914	0.982207	0.999764	1.25e-05	7.32e-06	0.927174	6.46e-05	3.73e-05	6.54e-06	3.86e-06	0.999908
p_Actinobacteriota;c_Thermoleophilia;o_Gaiellales;f_Gaiellaceae;g_Gaiella	1.54759	51.5564	2.08684	0.000196247	0.00742954	0.857752	9.4e-06	3.26e-11	2.65e-08	1.22e-05	0.805205	1.04e-06	0.0957244	2.28e-09	1.35e-13	6.79e-07	5.37e-12	1.93e-05
* P-values less than 0.05 are colored in red. † Significant difference in relative frequency between cultivation stages A and F.
