# Supplementary material for: Temporal and fertilizer-dependent dynamics of soil bacterial communities in buckwheat fields under long-term management
Source: Sci Rep. 2024 Apr 30;14:9896. doi: 10.1038/s41598-024-60655-w (PMC11061196; doi:10.1038/s41598-024-60655-w)
Supplement: Supplementary file 6 — Supplementary Table S3. [file 41598_2024_60655_MOESM6_ESM.xlsx]

## Sheet: Table_S3
Table S3. Index table of taxa found in 6 plots in the fertilizer test field soil in buckwheat cultivation season 2019.
taxon	0_plot	PK_plot	NK_plot	NP_plot	NPK_plot	C_plot	Cluster 1	Cluster 2	Cluster 3	Center of network	Center of cluster 3	Hub			Correlation with
												Intra	Inter	Unidentified	pH	TOC	aPO4	TN	SO4	sK	sCa	sMg	eK	eCa	eMg	Cl	Na
	501	559	418	491	459	594	340	234	296	58	56	3	22	13	175	42	2	2	49	2	37	18	3	0	1	2	1
_;_;_;_;_;_	1	1	1	1	1	1	1	0	0	0	0	0	1	0	1	0	0	0	1	0	0	0	0	0	0	0	0
p_Acidobacteriota;_;_;_;_;_	1	1	0	1	0	1	0	0	1	0	0	0	0	0	1	0	0	0	1	0	0	0	0	0	0	0	0
p_Acidobacteriota;c_Acidobacteriae;_;_;_;_	1	1	1	1	1	1	1	0	0	0	0	0	0	0	0	1	0	0	0	0	0	0	0	0	0	0	0
p_Acidobacteriota;c_Acidobacteriae;o_Acidobacteriales;_;_;_	1	1	1	1	1	1	0	1	0	0	0	0	0	0	0	0	0	0	0	0	0	0	0	0	0	0	0
p_Acidobacteriota;c_Acidobacteriae;o_Acidobacteriales;f_Acidobacteriaceae_(Subgroup_1);_;_	1	1	1	1	1	0	1	0	0	0	0	0	0	0	1	0	0	0	0	0	1	0	0	0	0	0	0
p_Acidobacteriota;c_Acidobacteriae;o_Acidobacteriales;f_Acidobacteriaceae_(Subgroup_1);g_Acidipila;s_uncultured_Acidobacteria	1	0	1	1	1	0	1	0	0	0	0	0	0	0	1	0	0	0	0	0	0	0	0	0	0	0	0
p_Acidobacteriota;c_Acidobacteriae;o_Acidobacteriales;f_Acidobacteriaceae_(Subgroup_1);g_Occallatibacter;s_uncultured_bacterium	0	0	0	1	1	0	1	0	0	0	0	0	0	0	0	0	0	0	0	0	0	0	0	0	0	0	0
p_Acidobacteriota;c_Acidobacteriae;o_Acidobacteriales;f_Acidobacteriaceae_(Subgroup_1);g_uncultured;_	1	1	1	1	1	1	1	0	0	0	0	0	0	0	0	0	0	0	0	0	0	0	0	0	0	0	0
p_Acidobacteriota;c_Acidobacteriae;o_Acidobacteriales;f_Acidobacteriaceae_(Subgroup_1);g_uncultured;s_uncultured_Acidobacteria	1	1	1	1	1	1	0	0	1	0	0	0	0	0	0	1	0	0	0	0	0	0	0	0	0	0	0
p_Acidobacteriota;c_Acidobacteriae;o_Acidobacteriales;f_Acidobacteriaceae_(Subgroup_1);g_uncultured;s_uncultured_bacterium	0	0	0	1	1	0	1	0	0	0	0	0	0	0	0	0	0	0	0	0	0	0	0	0	0	0	0
p_Acidobacteriota;c_Acidobacteriae;o_Acidobacteriales;f_Acidobacteriales;g_Acidobacteriales;s_uncultured_Acidobacteriaceae	1	1	1	1	1	1	1	0	0	0	0	0	0	0	0	1	0	0	0	0	0	0	0	0	0	0	0
p_Acidobacteriota;c_Acidobacteriae;o_Acidobacteriales;f_Acidobacteriales;g_Acidobacteriales;s_uncultured_bacterium	1	1	1	1	1	1	1	0	0	0	0	0	0	0	0	1	0	0	0	0	0	0	0	0	0	0	0
p_Acidobacteriota;c_Acidobacteriae;o_Acidobacteriales;f_Koribacteraceae;g_Candidatus_Koribacter;s_uncultured_Acidobacteria	1	1	1	1	1	1	1	0	0	0	0	0	0	0	1	0	0	0	0	0	1	1	0	0	0	0	0
p_Acidobacteriota;c_Acidobacteriae;o_Acidobacteriales;f_Koribacteraceae;g_Candidatus_Koribacter;s_uncultured_bacterium	1	1	1	1	1	0	1	0	0	0	0	0	0	0	1	0	0	0	1	0	1	0	0	0	0	0	0
p_Acidobacteriota;c_Acidobacteriae;o_Acidobacteriales;f_uncultured;g_uncultured;_	1	1	1	1	1	1	1	0	0	0	0	0	0	0	0	0	0	0	0	0	1	1	0	0	0	0	0
p_Acidobacteriota;c_Acidobacteriae;o_Acidobacteriales;f_uncultured;g_uncultured;s_uncultured_Acidobacteria	1	1	1	1	1	1	1	0	0	0	0	0	0	0	1	0	0	0	0	0	1	1	0	0	0	0	0
p_Acidobacteriota;c_Acidobacteriae;o_Acidobacteriales;f_uncultured;g_uncultured;s_uncultured_Acidobacteriaceae	1	1	1	1	1	1	0	0	1	0	0	0	0	0	0	0	0	0	0	0	0	0	0	0	0	0	0
p_Acidobacteriota;c_Acidobacteriae;o_Acidobacteriales;f_uncultured;g_uncultured;s_uncultured_bacterium	1	1	1	1	1	1	1	0	0	0	0	0	0	0	1	1	0	0	0	0	0	0	0	0	0	0	0
p_Acidobacteriota;c_Acidobacteriae;o_Acidobacteriales;f_uncultured;g_uncultured;s_uncultured_proteobacterium	1	1	1	1	1	1	1	0	0	0	0	0	0	0	0	0	0	0	0	0	0	0	0	0	0	0	0
p_Acidobacteriota;c_Acidobacteriae;o_Acidobacteriales;f_uncultured;g_uncultured;s_uncultured_soil	1	1	1	1	1	1	0	0	1	0	0	0	0	0	0	1	0	1	0	0	0	0	0	0	0	0	0
p_Acidobacteriota;c_Acidobacteriae;o_Bryobacterales;f_Bryobacteraceae;g_Bryobacter;_	1	1	1	1	1	1	1	0	0	0	0	0	0	0	0	0	0	0	0	0	1	0	0	0	0	0	0
p_Acidobacteriota;c_Acidobacteriae;o_Bryobacterales;f_Bryobacteraceae;g_Bryobacter;s_metagenome	0	0	0	1	1	1	0	0	1	0	0	0	0	0	0	0	0	0	0	0	0	0	0	0	0	0	0
p_Acidobacteriota;c_Acidobacteriae;o_Bryobacterales;f_Bryobacteraceae;g_Bryobacter;s_uncultured_Acidobacteria	1	1	1	1	1	1	1	0	0	0	0	0	0	0	0	0	0	0	0	0	0	0	0	0	0	0	0
p_Acidobacteriota;c_Acidobacteriae;o_Bryobacterales;f_Bryobacteraceae;g_Bryobacter;s_uncultured_Acidobacteriaceae	1	0	0	0	0	1	0	0	1	0	1	0	0	0	0	0	0	0	0	0	0	0	0	0	0	0	0
p_Acidobacteriota;c_Acidobacteriae;o_Bryobacterales;f_Bryobacteraceae;g_Bryobacter;s_uncultured_bacterium	1	1	0	1	0	1	0	0	1	0	0	0	0	0	0	0	0	0	0	0	0	0	0	0	0	0	0
p_Acidobacteriota;c_Acidobacteriae;o_PAUC26f;f_PAUC26f;g_PAUC26f;s_uncultured_Acidobacteria	0	0	0	0	0	1	0	0	1	0	0	0	0	0	0	0	0	0	0	0	0	0	0	0	0	0	0
p_Acidobacteriota;c_Acidobacteriae;o_Solibacterales;f_Solibacteraceae;g_Candidatus_Solibacter;_	1	0	1	1	1	1	1	0	0	0	0	0	0	0	1	0	0	0	0	0	0	0	0	0	0	0	0
p_Acidobacteriota;c_Acidobacteriae;o_Solibacterales;f_Solibacteraceae;g_Candidatus_Solibacter;s_uncultured_Acidobacteria	1	1	1	1	1	1	0	0	1	1	0	0	1	0	1	0	0	0	1	0	0	0	0	0	0	0	0
p_Acidobacteriota;c_Acidobacteriae;o_Subgroup_13;f_Subgroup_13;g_Subgroup_13;s_uncultured_bacterium	1	1	1	1	1	1	1	0	0	0	0	0	0	0	0	0	0	0	0	0	0	0	0	0	0	0	0
p_Acidobacteriota;c_Acidobacteriae;o_Subgroup_2;f_Subgroup_2;g_Subgroup_2;_	1	1	1	1	1	1	0	1	0	0	0	0	0	0	0	0	0	0	0	0	0	0	0	0	0	0	0
p_Acidobacteriota;c_Acidobacteriae;o_Subgroup_2;f_Subgroup_2;g_Subgroup_2;s_uncultured_Acidobacteria	1	1	1	1	1	1	1	0	0	0	0	0	1	0	1	0	0	0	0	0	0	0	0	0	0	0	0
p_Acidobacteriota;c_Acidobacteriae;o_Subgroup_2;f_Subgroup_2;g_Subgroup_2;s_uncultured_Acidobacteriaceae	0	0	0	0	1	0	1	0	0	0	0	0	0	1	0	0	0	0	0	0	0	0	0	0	0	0	0
p_Acidobacteriota;c_Acidobacteriae;o_Subgroup_2;f_Subgroup_2;g_Subgroup_2;s_uncultured_bacterium	1	1	1	1	1	1	1	0	0	0	0	0	0	0	0	0	0	0	0	0	0	0	0	0	0	0	0
p_Acidobacteriota;c_AT-s3-28;o_AT-s3-28;f_AT-s3-28;g_AT-s3-28;s_uncultured_bacterium	0	0	0	0	0	1	0	0	1	0	0	0	0	0	0	0	0	0	0	0	0	0	0	0	0	0	0
p_Acidobacteriota;c_Blastocatellia;o_11-24;f_11-24;g_11-24;_	1	1	1	1	1	1	0	0	1	0	1	0	0	0	0	0	0	0	0	0	0	0	0	0	0	0	0
p_Acidobacteriota;c_Blastocatellia;o_11-24;f_11-24;g_11-24;s_uncultured_Acidobacteria	1	0	0	0	0	0	0	1	0	0	0	0	0	0	0	0	0	0	0	0	0	0	0	0	0	0	0
p_Acidobacteriota;c_Blastocatellia;o_11-24;f_11-24;g_11-24;s_uncultured_Acidobacterium	1	1	0	0	0	0	0	1	0	0	0	0	0	0	0	0	0	0	0	0	0	0	0	0	0	0	0
p_Acidobacteriota;c_Blastocatellia;o_11-24;f_11-24;g_11-24;s_uncultured_bacterium	1	1	1	1	1	1	0	0	1	0	0	0	0	0	0	0	0	0	0	0	0	0	0	0	0	0	0
p_Acidobacteriota;c_Blastocatellia;o_Blastocatellales;f_Blastocatellaceae;_;_	1	1	1	1	1	1	0	0	1	0	0	0	0	0	0	0	0	0	0	0	0	0	0	0	0	0	0
p_Acidobacteriota;c_Blastocatellia;o_Blastocatellales;f_Blastocatellaceae;g_JGI_0001001-H03;_	1	1	0	0	0	0	0	1	0	0	0	0	0	0	0	0	0	0	0	0	0	0	0	0	0	0	0
p_Acidobacteriota;c_Blastocatellia;o_Blastocatellales;f_Blastocatellaceae;g_JGI_0001001-H03;s_uncultured_soil	0	1	0	1	0	1	0	0	1	0	0	0	0	0	0	0	0	0	0	0	0	0	0	0	0	0	0
p_Acidobacteriota;c_Blastocatellia;o_Blastocatellales;f_Blastocatellaceae;g_Stenotrophobacter;s_Stenotrophobacter_terrae	0	1	0	0	0	0	0	1	0	0	0	0	0	0	0	0	0	0	0	0	0	0	0	0	0	0	0
p_Acidobacteriota;c_Blastocatellia;o_Blastocatellales;f_Blastocatellaceae;g_uncultured;_	0	1	0	0	0	1	0	0	1	0	0	0	0	0	0	0	0	0	0	0	0	0	0	0	0	0	0
p_Acidobacteriota;c_Blastocatellia;o_DS-100;f_DS-100;g_DS-100;_	0	1	0	0	0	1	0	1	0	0	0	0	0	0	0	0	0	0	0	0	0	0	0	0	0	0	0
p_Acidobacteriota;c_Blastocatellia;o_DS-100;f_DS-100;g_DS-100;s_uncultured_Acidobacteria	0	0	0	0	0	1	0	0	1	0	0	0	0	0	0	0	0	0	0	0	0	0	0	0	0	0	0
p_Acidobacteriota;c_Blastocatellia;o_DS-100;f_DS-100;g_DS-100;s_uncultured_bacterium	0	0	0	0	0	1	0	0	1	0	0	0	0	0	0	0	0	0	0	0	0	0	0	0	0	0	0
p_Acidobacteriota;c_Blastocatellia;o_Pyrinomonadales;f_Pyrinomonadaceae;g_RB41;_	1	1	1	1	1	1	0	0	1	1	0	0	1	0	1	0	0	0	0	0	0	0	0	0	0	0	0
p_Acidobacteriota;c_Blastocatellia;o_Pyrinomonadales;f_Pyrinomonadaceae;g_RB41;s_uncultured_Acidobacteria	1	0	0	0	0	0	0	1	0	0	0	0	0	0	0	0	0	0	0	0	0	0	0	0	0	0	0
p_Acidobacteriota;c_Blastocatellia;o_Pyrinomonadales;f_Pyrinomonadaceae;g_RB41;s_uncultured_Acidobacterium	1	1	1	1	1	1	0	0	1	1	0	0	0	0	1	0	0	0	0	0	0	0	0	0	0	0	0
p_Acidobacteriota;c_Blastocatellia;o_Pyrinomonadales;f_Pyrinomonadaceae;g_RB41;s_uncultured_soil	1	1	1	1	1	1	0	0	1	1	0	0	0	0	1	0	0	0	0	0	0	0	0	0	0	0	0
p_Acidobacteriota;c_FFCH5909;o_FFCH5909;f_FFCH5909;g_FFCH5909;s_uncultured_bacterium	1	1	0	0	0	1	0	1	0	0	0	0	0	0	0	0	0	0	0	0	0	0	0	0	0	0	0
p_Acidobacteriota;c_Holophagae;o_Holophagales;f_Holophagaceae;_;_	1	1	1	1	0	1	0	1	0	0	0	0	1	0	1	1	0	0	0	0	0	0	0	0	0	0	0
p_Acidobacteriota;c_Holophagae;o_Holophagales;f_Holophagaceae;g_Holophaga;s_uncultured_Acidobacterium	1	1	1	1	1	1	1	0	0	1	0	0	0	0	1	0	0	0	1	0	1	1	0	0	0	0	0
p_Acidobacteriota;c_Holophagae;o_Holophagales;f_Holophagaceae;g_Holophagaceae;s_uncultured_bacterium	0	0	0	0	0	1	0	0	1	0	1	0	0	0	0	0	0	0	0	0	0	0	0	0	0	0	0
p_Acidobacteriota;c_Holophagae;o_Subgroup_7;f_Subgroup_7;g_Subgroup_7;_	1	1	1	1	1	1	0	0	1	1	0	0	0	0	1	0	0	0	0	0	0	0	0	0	0	0	0
p_Acidobacteriota;c_Holophagae;o_Subgroup_7;f_Subgroup_7;g_Subgroup_7;s_uncultured_Acidobacteria	0	0	0	1	1	1	1	0	0	0	0	0	0	0	0	0	0	0	0	0	0	0	0	0	0	0	0
p_Acidobacteriota;c_Holophagae;o_Subgroup_7;f_Subgroup_7;g_Subgroup_7;s_uncultured_bacterium	1	1	1	1	1	1	0	0	1	1	0	0	0	0	1	0	0	0	1	0	0	0	0	0	0	0	0
p_Acidobacteriota;c_Holophagae;o_Subgroup_7;f_Subgroup_7;g_Subgroup_7;s_uncultured_candidate	0	1	0	0	0	1	0	0	1	0	0	0	0	0	0	0	0	0	0	0	0	0	0	0	0	0	0
p_Acidobacteriota;c_Holophagae;o_Subgroup_7;f_Subgroup_7;g_Subgroup_7;s_uncultured_proteobacterium	1	1	1	0	0	0	0	1	0	0	0	0	0	0	0	0	0	0	0	0	0	0	0	0	0	0	0
p_Acidobacteriota;c_Holophagae;o_Subgroup_7;f_Subgroup_7;g_Subgroup_7;s_uncultured_soil	1	1	1	1	1	1	0	1	0	0	0	0	0	0	0	0	0	0	0	0	0	0	0	0	0	0	0
p_Acidobacteriota;c_Subgroup_11;o_Subgroup_11;f_Subgroup_11;g_Subgroup_11;s_uncultured_bacterium	1	1	1	0	1	1	0	0	1	1	0	0	0	0	1	0	0	0	0	0	0	0	0	0	0	0	0
p_Acidobacteriota;c_Subgroup_18;o_Subgroup_18;f_Subgroup_18;g_Subgroup_18;_	0	0	0	0	0	1	0	0	1	0	0	0	0	0	0	0	0	0	0	0	0	0	0	0	0	0	0
p_Acidobacteriota;c_Subgroup_22;o_Subgroup_22;f_Subgroup_22;g_Subgroup_22;s_uncultured_bacterium	0	1	0	0	0	1	0	0	1	0	0	0	0	0	0	0	0	0	0	0	0	0	0	0	0	0	0
p_Acidobacteriota;c_Subgroup_25;o_Subgroup_25;f_Subgroup_25;g_Subgroup_25;s_uncultured_Acidobacteria	1	1	0	0	0	1	0	0	1	0	1	1	1	0	1	0	0	0	0	0	0	0	0	0	0	0	0
p_Acidobacteriota;c_Subgroup_25;o_Subgroup_25;f_Subgroup_25;g_Subgroup_25;s_uncultured_bacterium	0	1	0	0	0	1	0	0	1	0	1	0	0	0	0	0	0	0	0	0	0	0	0	0	0	0	0
p_Acidobacteriota;c_Subgroup_5;o_Subgroup_5;f_Subgroup_5;g_Subgroup_5;_	0	1	0	1	0	1	0	0	1	0	1	0	0	0	0	0	0	0	0	0	0	0	0	0	0	0	0
p_Acidobacteriota;c_Subgroup_5;o_Subgroup_5;f_Subgroup_5;g_Subgroup_5;s_uncultured_bacterium	1	0	0	0	0	1	0	0	1	0	1	0	0	0	0	0	0	0	0	0	0	0	0	0	0	0	0
p_Acidobacteriota;c_Thermoanaerobaculia;o_Thermoanaerobaculales;f_Thermoanaerobaculaceae;g_Subgroup_10;_	1	1	1	1	1	1	1	0	0	0	0	0	0	0	1	0	0	0	0	0	1	1	0	0	0	0	0
p_Acidobacteriota;c_Thermoanaerobaculia;o_Thermoanaerobaculales;f_Thermoanaerobaculaceae;g_Subgroup_10;s_uncultured_Acidobacteria	0	0	0	0	0	1	0	0	1	0	0	0	0	0	0	0	0	0	0	0	0	0	0	0	0	0	0
p_Acidobacteriota;c_Thermoanaerobaculia;o_Thermoanaerobaculales;f_Thermoanaerobaculaceae;g_Subgroup_10;s_uncultured_bacterium	1	1	1	1	1	1	1	0	0	1	0	0	0	0	1	0	0	0	1	0	1	0	0	0	0	0	0
p_Acidobacteriota;c_Thermoanaerobaculia;o_Thermoanaerobaculales;f_Thermoanaerobaculaceae;g_Subgroup_10;s_uncultured_soil	0	0	0	0	1	0	1	0	0	0	0	0	0	0	0	0	0	0	0	0	0	0	0	0	0	0	0
p_Acidobacteriota;c_Vicinamibacteria;o_Subgroup_17;f_Subgroup_17;g_Subgroup_17;_	1	1	1	1	1	1	0	1	0	0	0	0	0	0	0	1	0	0	0	0	0	0	0	0	0	0	0
p_Acidobacteriota;c_Vicinamibacteria;o_Subgroup_17;f_Subgroup_17;g_Subgroup_17;s_metagenome	1	1	0	0	0	1	0	1	0	0	0	0	0	0	0	0	0	0	0	0	0	0	0	0	0	0	0
p_Acidobacteriota;c_Vicinamibacteria;o_Subgroup_17;f_Subgroup_17;g_Subgroup_17;s_uncultured_bacterium	1	1	1	1	1	1	0	0	1	1	0	0	0	0	1	0	0	0	0	0	0	0	0	0	0	0	0
p_Acidobacteriota;c_Vicinamibacteria;o_Vicinamibacterales;_;_;_	1	1	0	0	1	1	0	0	1	1	0	0	0	0	1	0	0	0	0	0	0	0	0	0	0	0	0
p_Acidobacteriota;c_Vicinamibacteria;o_Vicinamibacterales;f_uncultured;g_uncultured;_	1	1	1	1	1	1	1	0	0	0	0	0	0	0	0	0	0	0	0	0	0	0	0	0	0	0	0
p_Acidobacteriota;c_Vicinamibacteria;o_Vicinamibacterales;f_uncultured;g_uncultured;s_metagenome	0	1	0	1	0	0	1	0	0	0	0	0	0	0	0	0	0	0	0	0	0	0	0	0	0	0	0
p_Acidobacteriota;c_Vicinamibacteria;o_Vicinamibacterales;f_uncultured;g_uncultured;s_uncultured_Acidobacteria	1	1	1	1	1	1	0	0	1	0	0	0	0	0	0	0	0	0	0	0	0	0	0	0	0	0	0
p_Acidobacteriota;c_Vicinamibacteria;o_Vicinamibacterales;f_uncultured;g_uncultured;s_uncultured_Acidobacteriales	1	1	0	0	0	0	0	1	0	0	0	0	0	0	0	0	0	0	0	0	0	0	0	0	0	0	0
p_Acidobacteriota;c_Vicinamibacteria;o_Vicinamibacterales;f_uncultured;g_uncultured;s_uncultured_bacterium	1	1	1	1	1	1	0	0	1	1	0	0	0	0	1	0	0	0	1	0	0	0	0	0	0	0	0
p_Acidobacteriota;c_Vicinamibacteria;o_Vicinamibacterales;f_uncultured;g_uncultured;s_uncultured_soil	0	0	1	1	1	0	1	0	0	1	0	0	0	0	1	0	0	0	0	0	0	0	0	0	0	0	0
p_Acidobacteriota;c_Vicinamibacteria;o_Vicinamibacterales;f_Vicinamibacteraceae;_;_	1	1	1	0	1	0	1	0	0	0	0	0	0	0	0	0	0	0	0	0	0	0	0	0	0	0	0
p_Acidobacteriota;c_Vicinamibacteria;o_Vicinamibacterales;f_Vicinamibacteraceae;g_uncultured;_	1	1	1	1	1	0	1	0	0	0	0	0	0	0	1	0	0	0	0	0	0	0	0	0	0	0	0
p_Acidobacteriota;c_Vicinamibacteria;o_Vicinamibacterales;f_Vicinamibacteraceae;g_uncultured;s_uncultured_Acidobacteria	1	1	0	0	0	1	0	0	1	0	0	0	0	0	0	0	0	0	0	0	0	0	0	0	0	0	0
p_Acidobacteriota;c_Vicinamibacteria;o_Vicinamibacterales;f_Vicinamibacteraceae;g_uncultured;s_uncultured_bacterium	1	1	0	0	0	1	0	1	0	0	0	0	0	0	0	0	0	0	0	0	0	0	0	0	0	0	0
p_Acidobacteriota;c_Vicinamibacteria;o_Vicinamibacterales;f_Vicinamibacteraceae;g_Vicinamibacter;s_uncultured_bacterium	1	1	1	1	1	1	0	1	0	0	0	0	0	0	0	0	0	0	0	0	0	0	0	0	0	0	0
p_Acidobacteriota;c_Vicinamibacteria;o_Vicinamibacterales;f_Vicinamibacteraceae;g_Vicinamibacteraceae;_	1	1	0	0	0	1	0	0	1	0	1	0	0	0	0	0	0	0	0	0	0	0	0	0	0	0	0
p_Acidobacteriota;c_Vicinamibacteria;o_Vicinamibacterales;f_Vicinamibacteraceae;g_Vicinamibacteraceae;s_metagenome	1	1	0	0	0	1	0	1	0	0	0	0	0	0	1	0	0	0	0	0	0	0	0	0	0	0	0
p_Acidobacteriota;c_Vicinamibacteria;o_Vicinamibacterales;f_Vicinamibacteraceae;g_Vicinamibacteraceae;s_uncultured_bacterium	1	0	0	0	0	1	0	0	1	0	0	0	0	0	0	0	0	0	0	0	0	0	0	0	0	0	0
p_Acidobacteriota;c_Vicinamibacteria;o_Vicinamibacterales;f_Vicinamibacteraceae;g_Vicinamibacteraceae;s_uncultured_proteobacterium	1	1	1	0	1	1	0	0	1	0	0	0	0	0	0	0	0	0	0	0	0	0	0	0	0	0	0
p_Acidobacteriota;c_Vicinamibacteria;o_Vicinamibacterales;f_Vicinamibacteraceae;g_Vicinamibacteraceae;s_uncultured_soil	0	1	0	0	0	0	0	1	0	0	0	0	0	0	0	0	0	0	0	0	0	0	0	0	0	0	0
p_Actinobacteriota;_;_;_;_;_	1	1	1	1	1	1	0	0	1	1	0	0	0	0	1	0	0	0	0	0	0	0	0	0	0	0	0
p_Actinobacteriota;c_Acidimicrobiia;_;_;_;_	1	1	1	1	1	1	0	0	1	1	0	0	0	0	1	0	0	0	0	0	0	0	0	0	0	0	0
p_Actinobacteriota;c_Acidimicrobiia;o_IMCC26256;f_IMCC26256;g_IMCC26256;_	1	1	1	1	1	1	0	1	0	0	0	0	0	0	1	0	0	0	0	0	0	0	0	0	0	0	0
p_Actinobacteriota;c_Acidimicrobiia;o_IMCC26256;f_IMCC26256;g_IMCC26256;s_bacterium_enrichment	0	0	1	1	1	0	1	0	0	0	0	0	0	0	0	0	0	0	0	0	0	0	0	0	0	0	0
p_Actinobacteriota;c_Acidimicrobiia;o_IMCC26256;f_IMCC26256;g_IMCC26256;s_metagenome	1	1	1	1	1	1	0	1	0	0	0	0	0	0	1	0	0	0	0	0	0	0	0	0	0	0	0
p_Actinobacteriota;c_Acidimicrobiia;o_IMCC26256;f_IMCC26256;g_IMCC26256;s_uncultured_Acidimicrobiaceae	1	1	0	0	0	1	0	1	0	0	0	0	0	0	0	0	0	0	0	0	0	0	0	0	0	0	0
p_Actinobacteriota;c_Acidimicrobiia;o_IMCC26256;f_IMCC26256;g_IMCC26256;s_uncultured_Acidimicrobiales	1	1	0	1	0	1	0	1	0	0	0	0	0	0	1	0	0	0	0	0	0	0	0	0	0	0	0
p_Actinobacteriota;c_Acidimicrobiia;o_IMCC26256;f_IMCC26256;g_IMCC26256;s_uncultured_Acidimicrobiia	1	1	1	1	1	1	0	1	0	0	0	0	0	0	0	0	0	0	0	0	0	0	0	0	0	0	0
p_Actinobacteriota;c_Acidimicrobiia;o_IMCC26256;f_IMCC26256;g_IMCC26256;s_uncultured_actinobacterium	1	1	1	1	1	1	1	0	0	0	0	0	0	0	0	1	0	0	0	0	0	0	0	0	0	0	0
p_Actinobacteriota;c_Acidimicrobiia;o_IMCC26256;f_IMCC26256;g_IMCC26256;s_uncultured_Actinomycetales	1	1	1	1	1	1	1	0	0	0	0	0	0	0	0	0	0	0	0	0	0	0	0	0	0	0	0
p_Actinobacteriota;c_Acidimicrobiia;o_IMCC26256;f_IMCC26256;g_IMCC26256;s_uncultured_bacterium	1	1	1	1	1	1	1	0	0	0	0	0	0	0	0	0	0	0	0	0	0	0	0	0	0	0	0
p_Actinobacteriota;c_Acidimicrobiia;o_IMCC26256;f_IMCC26256;g_IMCC26256;s_uncultured_soil	1	0	0	0	0	0	0	1	0	0	0	0	0	0	0	0	0	0	0	0	0	0	0	0	0	0	0
p_Actinobacteriota;c_Acidimicrobiia;o_Microtrichales;_;_;_	1	1	1	1	1	1	0	1	0	0	0	0	0	0	0	1	0	0	0	0	0	0	0	0	0	0	0
p_Actinobacteriota;c_Acidimicrobiia;o_Microtrichales;f_Iamiaceae;g_Iamia;_	0	0	1	1	1	0	1	0	0	0	0	0	0	0	0	0	0	0	0	0	0	0	0	0	0	0	0
p_Actinobacteriota;c_Acidimicrobiia;o_Microtrichales;f_Ilumatobacteraceae;_;_	0	1	0	0	0	0	0	1	0	0	0	0	0	0	0	0	0	0	0	0	0	0	0	0	0	0	0
p_Actinobacteriota;c_Acidimicrobiia;o_Microtrichales;f_Ilumatobacteraceae;g_CL500-29_marine_group;_	0	1	0	0	0	0	0	1	0	0	0	0	0	0	0	0	0	0	0	0	0	0	0	0	0	0	0
p_Actinobacteriota;c_Acidimicrobiia;o_Microtrichales;f_Ilumatobacteraceae;g_CL500-29_marine_group;s_Iamia_sp.	0	0	0	0	0	1	0	0	1	0	0	0	0	0	0	0	0	0	0	0	0	0	0	0	0	0	0
p_Actinobacteriota;c_Acidimicrobiia;o_Microtrichales;f_Ilumatobacteraceae;g_CL500-29_marine_group;s_metagenome	1	1	1	1	1	1	0	1	0	0	0	0	0	0	0	0	0	0	0	0	0	0	0	0	0	0	0
p_Actinobacteriota;c_Acidimicrobiia;o_Microtrichales;f_Ilumatobacteraceae;g_uncultured;_	1	1	1	1	1	1	1	0	0	0	0	0	0	0	1	1	0	0	0	0	0	0	0	0	0	0	0
p_Actinobacteriota;c_Acidimicrobiia;o_Microtrichales;f_Ilumatobacteraceae;g_uncultured;s_uncultured_bacterium	0	0	0	0	0	1	0	0	1	0	0	0	0	0	0	0	0	0	0	0	0	0	0	0	0	0	0
p_Actinobacteriota;c_Acidimicrobiia;o_Microtrichales;f_Microtrichales;g_Microtrichales;s_metagenome	1	1	0	0	0	1	0	1	0	0	0	0	0	0	0	0	0	0	0	0	0	0	0	0	0	0	0
p_Actinobacteriota;c_Acidimicrobiia;o_Microtrichales;f_uncultured;g_uncultured;_	1	1	1	1	1	1	0	1	0	0	0	0	0	0	0	0	0	0	0	0	0	0	0	0	0	0	0
p_Actinobacteriota;c_Acidimicrobiia;o_Microtrichales;f_uncultured;g_uncultured;s_metagenome	1	0	1	1	1	1	1	0	0	0	0	0	0	0	0	0	0	0	0	0	0	0	0	0	0	0	0
p_Actinobacteriota;c_Acidimicrobiia;o_Microtrichales;f_uncultured;g_uncultured;s_uncultured_bacterium	1	1	1	1	1	1	0	0	1	0	0	0	0	0	0	0	0	0	0	0	0	0	0	0	0	0	0
p_Actinobacteriota;c_Acidimicrobiia;o_uncultured;f_uncultured;g_uncultured;_	1	1	1	0	1	0	0	1	0	0	0	0	0	0	0	0	0	0	0	0	0	0	0	0	0	0	0
p_Actinobacteriota;c_Acidimicrobiia;o_uncultured;f_uncultured;g_uncultured;s_metagenome	0	0	0	1	0	0	1	0	0	0	0	0	0	0	0	0	0	0	0	0	0	0	0	0	0	0	0
p_Actinobacteriota;c_Acidimicrobiia;o_uncultured;f_uncultured;g_uncultured;s_uncultured_Acidimicrobiales	0	0	0	0	0	1	0	0	1	0	0	0	0	0	0	0	0	0	0	0	0	0	0	0	0	0	0
p_Actinobacteriota;c_Acidimicrobiia;o_uncultured;f_uncultured;g_uncultured;s_uncultured_bacterium	1	1	1	1	1	1	1	0	0	1	0	0	0	0	1	0	0	0	1	0	0	0	0	0	0	0	0
p_Actinobacteriota;c_Acidimicrobiia;o_uncultured;f_uncultured;g_uncultured;s_uncultured_Iamia	0	1	0	0	0	1	0	0	1	0	0	0	0	0	0	0	0	0	0	0	0	0	0	0	0	0	0
p_Actinobacteriota;c_Actinobacteria;_;_;_;_	1	1	1	1	1	1	0	0	1	0	0	0	0	0	1	0	0	0	1	0	0	0	0	0	0	0	0
p_Actinobacteriota;c_Actinobacteria;o_0319-7L14;f_0319-7L14;g_0319-7L14;_	1	0	0	0	0	1	0	0	1	0	0	0	0	0	0	0	0	0	0	0	0	0	0	0	0	0	0
p_Actinobacteriota;c_Actinobacteria;o_0319-7L14;f_0319-7L14;g_0319-7L14;s_uncultured_Actinomycetales	1	0	1	1	1	0	1	0	0	0	0	0	1	0	0	0	0	0	0	0	0	0	0	0	0	0	0
p_Actinobacteriota;c_Actinobacteria;o_Catenulisporales;f_Actinospicaceae;g_Actinospica;_	0	0	0	1	1	0	1	0	0	0	0	0	0	0	0	0	0	0	0	0	0	0	0	0	0	0	0
p_Actinobacteriota;c_Actinobacteria;o_Catenulisporales;f_Actinospicaceae;g_Actinospica;s_uncultured_bacterium	0	0	1	1	1	1	1	0	0	0	0	0	0	0	1	0	0	0	0	0	0	0	0	0	0	0	0
p_Actinobacteriota;c_Actinobacteria;o_Catenulisporales;f_Catenulisporaceae;g_Catenulispora;s_Catenulispora_acidiphila	0	0	1	0	1	0	1	0	0	0	0	0	0	0	0	0	0	0	0	0	0	0	0	0	0	0	0
p_Actinobacteriota;c_Actinobacteria;o_Catenulisporales;f_Catenulisporaceae;g_Catenulispora;s_Catenulispora_fulva	1	1	1	1	1	1	1	0	0	0	0	0	0	0	1	0	0	0	1	0	0	0	0	0	0	0	0
p_Actinobacteriota;c_Actinobacteria;o_Catenulisporales;f_Catenulisporaceae;g_Catenulispora;s_Catenulispora_graminis	1	1	1	1	1	0	0	1	0	0	0	0	0	0	0	0	0	0	0	0	0	0	0	0	0	0	0
p_Actinobacteriota;c_Actinobacteria;o_Catenulisporales;f_Catenulisporaceae;g_Catenulispora;s_Catenulispora_sp.	1	1	1	1	1	0	1	0	0	1	0	0	0	0	1	0	0	0	0	0	0	0	0	0	0	0	0
p_Actinobacteriota;c_Actinobacteria;o_Corynebacteriales;f_Mycobacteriaceae;g_Mycobacterium;_	1	1	1	1	1	1	1	0	0	0	0	0	0	0	0	0	0	0	0	0	0	0	0	0	0	0	0
p_Actinobacteriota;c_Actinobacteria;o_Corynebacteriales;f_Mycobacteriaceae;g_Mycobacterium;s_Mycobacteriaceae_bacterium	1	1	1	1	1	1	0	1	0	0	0	0	0	0	0	0	0	0	0	0	0	0	0	0	0	0	0
p_Actinobacteriota;c_Actinobacteria;o_Corynebacteriales;f_Mycobacteriaceae;g_Mycobacterium;s_Mycobacterium_colombiense	1	0	1	0	0	0	1	0	0	0	0	0	0	0	0	0	0	0	0	0	0	0	0	0	0	0	0
p_Actinobacteriota;c_Actinobacteria;o_Corynebacteriales;f_Nocardiaceae;g_Nocardia;_	1	1	1	1	1	1	1	0	0	0	0	0	0	0	1	0	0	0	0	0	0	0	0	0	0	0	0
p_Actinobacteriota;c_Actinobacteria;o_Corynebacteriales;f_Nocardiaceae;g_Nocardia;s_Nocardia_beijingensis	0	1	0	0	0	0	0	1	0	0	0	0	0	0	0	0	0	0	0	0	0	0	0	0	0	0	0
p_Actinobacteriota;c_Actinobacteria;o_Corynebacteriales;f_Nocardiaceae;g_Nocardia;s_Nocardia_veterana	0	0	0	1	1	0	1	0	0	0	0	0	1	0	1	1	0	0	1	0	0	0	0	0	0	0	0
p_Actinobacteriota;c_Actinobacteria;o_Corynebacteriales;f_Nocardiaceae;g_Nocardia;s_Nocardia_vinacea	1	1	0	0	0	1	0	0	1	0	0	0	0	0	0	0	0	0	0	0	0	0	0	0	0	0	0
p_Actinobacteriota;c_Actinobacteria;o_Corynebacteriales;f_Nocardiaceae;g_Rhodococcus;_	1	1	0	1	1	1	1	0	0	0	0	0	0	0	0	0	0	0	0	0	0	0	0	0	0	0	0
p_Actinobacteriota;c_Actinobacteria;o_Corynebacteriales;f_Nocardiaceae;g_Rhodococcus;s_Rhodococcus_qingshengii	0	0	0	1	0	0	1	0	0	0	0	0	0	0	0	0	0	0	0	0	0	0	0	0	0	0	0
p_Actinobacteriota;c_Actinobacteria;o_Corynebacteriales;f_Nocardiaceae;g_Smaragdicoccus;s_Smaragdicoccus_niigatensis	1	0	1	0	1	0	1	0	0	0	0	0	0	0	0	0	0	0	0	0	0	0	0	0	0	0	0
p_Actinobacteriota;c_Actinobacteria;o_Frankiales;_;_;_	1	1	1	1	1	1	0	1	0	0	0	0	0	0	0	0	0	0	0	0	0	0	0	0	0	0	0
p_Actinobacteriota;c_Actinobacteria;o_Frankiales;f_Acidothermaceae;g_Acidothermus;s_uncultured_actinobacterium	1	1	1	1	1	1	1	0	0	0	0	0	0	0	0	0	0	0	0	0	0	0	0	0	0	0	0
p_Actinobacteriota;c_Actinobacteria;o_Frankiales;f_Acidothermaceae;g_Acidothermus;s_uncultured_Actinomycetales	1	0	0	0	0	1	0	0	1	0	0	0	0	0	0	0	0	0	0	0	0	0	0	0	0	0	0
p_Actinobacteriota;c_Actinobacteria;o_Frankiales;f_Acidothermaceae;g_Acidothermus;s_uncultured_bacterium	1	1	1	1	1	1	0	1	0	0	0	0	0	0	1	1	0	0	0	0	0	0	0	0	0	0	0
p_Actinobacteriota;c_Actinobacteria;o_Frankiales;f_Acidothermaceae;g_Acidothermus;s_uncultured_soil	1	1	1	1	1	0	1	0	0	0	0	0	0	0	1	0	0	0	0	0	0	0	0	0	0	0	0
p_Actinobacteriota;c_Actinobacteria;o_Frankiales;f_Frankiaceae;g_Jatrophihabitans;_	1	1	1	1	1	1	1	0	0	0	0	0	0	0	0	0	0	0	0	0	0	0	0	0	0	0	0
p_Actinobacteriota;c_Actinobacteria;o_Frankiales;f_Frankiaceae;g_Jatrophihabitans;s_Jatrophihabitans_endophyticus	0	0	0	1	0	0	1	0	0	0	0	0	0	0	0	0	0	0	0	0	0	0	0	0	0	0	0
p_Actinobacteriota;c_Actinobacteria;o_Frankiales;f_Frankiaceae;g_Jatrophihabitans;s_Jatrophihabitans_sp.	0	0	1	1	1	0	1	0	0	0	0	0	0	0	0	0	0	0	0	0	0	0	0	0	0	0	0
p_Actinobacteriota;c_Actinobacteria;o_Frankiales;f_Frankiaceae;g_Jatrophihabitans;s_uncultured_actinobacterium	0	1	0	0	0	1	0	1	0	0	0	0	0	0	0	0	0	0	0	0	0	0	0	0	0	0	0
p_Actinobacteriota;c_Actinobacteria;o_Frankiales;f_Frankiaceae;g_Jatrophihabitans;s_uncultured_bacterium	1	1	0	1	0	1	0	1	0	0	0	0	0	0	1	1	0	0	0	0	0	0	0	0	0	0	0
p_Actinobacteriota;c_Actinobacteria;o_Frankiales;f_Frankiaceae;g_Jatrophihabitans;s_uncultured_Frankineae	1	1	1	1	1	0	1	0	0	0	0	0	0	0	0	0	0	0	0	1	0	0	1	0	0	0	0
p_Actinobacteriota;c_Actinobacteria;o_Frankiales;f_Geodermatophilaceae;g_Blastococcus;_	1	1	1	1	1	1	1	0	0	0	0	0	0	0	1	0	0	0	0	0	0	0	0	0	0	0	0
p_Actinobacteriota;c_Actinobacteria;o_Frankiales;f_Geodermatophilaceae;g_Geodermatophilus;_	1	1	1	1	0	0	0	1	0	0	0	0	0	0	0	1	0	0	0	0	0	0	0	0	0	0	0
p_Actinobacteriota;c_Actinobacteria;o_Frankiales;f_Geodermatophilaceae;g_Geodermatophilus;s_uncultured_Geodermatophilus	1	1	1	1	1	1	0	0	1	0	0	0	0	0	0	0	0	0	0	0	0	0	0	0	0	0	0
p_Actinobacteriota;c_Actinobacteria;o_Frankiales;f_Nakamurellaceae;g_Nakamurella;_	0	1	0	1	1	1	0	0	1	0	0	0	0	0	0	0	0	0	0	0	0	0	0	0	0	0	0
p_Actinobacteriota;c_Actinobacteria;o_Frankiales;f_Nakamurellaceae;g_Nakamurella;s_metagenome	0	1	0	0	0	1	0	1	0	0	0	0	0	0	0	0	0	0	0	0	0	0	0	0	0	0	0
p_Actinobacteriota;c_Actinobacteria;o_Frankiales;f_Sporichthyaceae;g_Sporichthya;s_metagenome	0	0	1	0	1	0	1	0	0	0	0	0	0	0	0	0	0	0	0	0	0	0	0	0	0	0	0
p_Actinobacteriota;c_Actinobacteria;o_Frankiales;f_Sporichthyaceae;g_uncultured;s_uncultured_bacterium	0	0	0	0	0	1	0	0	1	0	0	0	0	0	0	0	0	0	0	0	0	0	0	0	0	0	0
p_Actinobacteriota;c_Actinobacteria;o_Frankiales;f_uncultured;g_uncultured;_	1	1	0	0	0	1	0	0	1	0	0	0	0	0	0	0	0	0	0	0	0	0	0	0	0	0	0
p_Actinobacteriota;c_Actinobacteria;o_Frankiales;f_uncultured;g_uncultured;s_metagenome	1	1	1	0	1	1	0	0	1	0	0	0	0	0	0	0	0	0	0	0	0	0	0	0	0	0	0
p_Actinobacteriota;c_Actinobacteria;o_Frankiales;f_uncultured;g_uncultured;s_uncultured_bacterium	1	1	1	1	1	1	0	1	0	0	0	0	0	0	0	0	0	0	0	0	0	0	0	0	0	0	0
p_Actinobacteriota;c_Actinobacteria;o_Frankiales;f_uncultured;g_uncultured;s_uncultured_Pseudonocardiaceae	0	0	0	0	1	0	1	0	0	0	0	0	0	0	0	0	0	0	0	0	0	0	0	0	0	0	0
p_Actinobacteriota;c_Actinobacteria;o_Kineosporiales;f_Kineosporiaceae;g_Kineosporia;s_uncultured_Kineosporiaceae	1	0	1	1	1	0	1	0	0	0	0	0	1	0	1	0	0	0	0	0	0	0	0	0	0	0	0
p_Actinobacteriota;c_Actinobacteria;o_Micrococcales;f_Intrasporangiaceae;_;_	0	1	0	0	0	0	0	1	0	0	0	0	0	0	0	0	0	0	0	0	0	0	0	0	0	0	0
p_Actinobacteriota;c_Actinobacteria;o_Micrococcales;f_Intrasporangiaceae;g_Lapillicoccus;s_Tetrasphaera_sp.	1	0	1	1	1	0	1	0	0	1	0	0	0	0	1	0	0	0	0	0	0	0	0	0	0	0	0
p_Actinobacteriota;c_Actinobacteria;o_Micrococcales;f_Intrasporangiaceae;g_Lapillicoccus;s_uncultured_bacterium	0	0	1	1	1	0	1	0	0	0	0	0	0	0	0	0	0	0	0	0	0	0	0	0	0	0	0
p_Actinobacteriota;c_Actinobacteria;o_Micrococcales;f_Intrasporangiaceae;g_Phycicoccus;_	0	0	0	0	0	1	0	0	1	0	1	0	0	0	0	0	0	0	0	0	0	0	0	0	0	0	0
p_Actinobacteriota;c_Actinobacteria;o_Micrococcales;f_Intrasporangiaceae;g_Terrabacter;_	1	1	0	1	0	1	0	1	0	0	0	0	0	0	1	1	0	0	0	0	0	0	0	0	0	0	0
p_Actinobacteriota;c_Actinobacteria;o_Micrococcales;f_Intrasporangiaceae;g_Terrabacter;s_Terrabacter_lapilli	1	0	0	0	0	0	0	1	0	0	0	0	0	0	0	0	0	0	0	0	0	0	0	0	0	0	0
p_Actinobacteriota;c_Actinobacteria;o_Micrococcales;f_Intrasporangiaceae;g_Terrabacter;s_Terrabacter_sp.	0	0	0	0	0	1	0	0	1	0	1	0	0	0	0	0	0	0	0	0	0	0	0	0	0	0	0
p_Actinobacteriota;c_Actinobacteria;o_Micrococcales;f_Microbacteriaceae;g_Leifsonia;_	0	1	0	0	1	0	1	0	0	0	0	0	0	0	0	0	0	0	0	0	0	0	0	0	0	0	0
p_Actinobacteriota;c_Actinobacteria;o_Micrococcales;f_Microbacteriaceae;g_Leifsonia;s_Leifsonia_xyli	0	0	0	0	1	0	1	0	0	0	0	0	0	0	0	0	0	0	0	0	0	0	0	0	0	0	0
p_Actinobacteriota;c_Actinobacteria;o_Micrococcales;f_Microbacteriaceae;g_Microbacterium;s_Microbacterium_testaceum	0	0	0	0	1	0	1	0	0	0	0	0	0	0	0	0	0	0	0	0	0	0	0	0	0	0	0
p_Actinobacteriota;c_Actinobacteria;o_Micrococcales;f_Micrococcaceae;_;_	1	1	1	1	0	1	0	1	0	0	0	0	0	0	1	0	0	0	0	0	0	0	0	0	0	0	0
p_Actinobacteriota;c_Actinobacteria;o_Micrococcales;f_Micrococcaceae;g_Arthrobacter;s_Arthrobacter_globiformis	0	0	0	0	0	1	0	0	1	0	1	0	0	0	0	0	0	0	0	0	0	0	0	0	0	0	0
p_Actinobacteriota;c_Actinobacteria;o_Micrococcales;f_Micrococcaceae;g_Arthrobacter;s_Arthrobacter_ramosus	1	0	1	1	1	0	0	1	0	0	0	0	0	0	0	0	0	0	0	0	0	0	0	0	0	0	0
p_Actinobacteriota;c_Actinobacteria;o_Micrococcales;f_Micrococcaceae;g_Pseudarthrobacter;_	1	1	1	1	1	1	0	1	0	0	0	0	0	0	0	0	0	0	0	0	0	0	0	0	0	0	0
p_Actinobacteriota;c_Actinobacteria;o_Micrococcales;f_Micrococcaceae;g_Pseudarthrobacter;s_bacterium_1B14	1	1	1	1	1	1	1	0	0	0	0	0	0	0	0	0	0	0	0	0	0	0	0	0	0	0	0
p_Actinobacteriota;c_Actinobacteria;o_Micrococcales;f_Micrococcaceae;g_Pseudarthrobacter;s_Pseudarthrobacter_sulfonivorans	0	1	0	0	0	0	0	1	0	0	0	0	0	0	0	0	0	0	0	0	0	0	0	0	0	0	0
p_Actinobacteriota;c_Actinobacteria;o_Micrococcales;f_Micrococcaceae;g_Sinomonas;s_Sinomonas_atrocyanea	0	0	0	0	1	0	1	0	0	0	0	0	0	0	0	0	0	0	0	0	0	0	0	0	0	0	0
p_Actinobacteriota;c_Actinobacteria;o_Micrococcales;f_Micrococcaceae;g_Sinomonas;s_uncultured_bacterium	0	0	1	0	0	0	1	0	0	0	0	0	0	0	0	0	0	0	0	0	0	0	0	0	0	0	0
p_Actinobacteriota;c_Actinobacteria;o_Micromonosporales;f_Micromonosporaceae;_;_	1	1	1	1	1	1	0	1	0	0	0	0	0	0	0	0	0	0	0	0	0	0	0	0	0	0	0
p_Actinobacteriota;c_Actinobacteria;o_Micromonosporales;f_Micromonosporaceae;g_Allocatelliglobosispora;s_metagenome	0	1	0	0	0	1	0	0	1	0	0	0	0	0	0	0	0	0	0	0	0	0	0	0	0	0	0
p_Actinobacteriota;c_Actinobacteria;o_Micromonosporales;f_Micromonosporaceae;g_Hamadaea;_	1	1	0	0	0	1	0	0	1	0	0	0	0	0	0	0	0	0	0	0	0	0	0	0	0	0	0
p_Actinobacteriota;c_Actinobacteria;o_Micromonosporales;f_Micromonosporaceae;g_Longispora;s_Longispora_urticae	1	1	0	0	0	1	0	0	1	0	0	0	0	0	0	0	0	0	0	0	0	0	0	0	0	0	0
p_Actinobacteriota;c_Actinobacteria;o_Micromonosporales;f_Micromonosporaceae;g_Luedemannella;_	1	1	0	0	0	0	0	1	0	0	0	0	0	1	0	0	0	0	0	0	0	0	0	0	0	0	0
p_Actinobacteriota;c_Actinobacteria;o_Micromonosporales;f_Micromonosporaceae;g_Luedemannella;s_uncultured_bacterium	1	1	0	0	0	1	0	0	1	0	0	0	0	0	1	0	0	0	1	0	0	0	0	0	0	0	0
p_Actinobacteriota;c_Actinobacteria;o_Micromonosporales;f_Micromonosporaceae;g_Micromonospora;_	1	1	1	1	1	1	1	0	0	0	0	0	0	0	0	0	0	0	0	0	0	0	0	0	0	0	0
p_Actinobacteriota;c_Actinobacteria;o_Micromonosporales;f_Micromonosporaceae;g_Micromonospora;s_uncultured_actinobacterium	1	0	1	1	1	1	0	0	1	0	0	0	0	0	0	0	0	0	0	0	0	0	0	0	0	0	0
p_Actinobacteriota;c_Actinobacteria;o_Micromonosporales;f_Micromonosporaceae;g_Rhizocola;s_Rhizocola_hellebori	1	1	0	1	0	1	0	1	0	0	0	0	0	0	0	0	0	0	0	0	0	0	0	0	0	0	0
p_Actinobacteriota;c_Actinobacteria;o_Micromonosporales;f_Micromonosporaceae;g_uncultured;_	1	1	0	0	0	1	0	0	1	0	0	0	0	0	0	0	0	0	0	0	0	0	0	0	0	0	0
p_Actinobacteriota;c_Actinobacteria;o_Micromonosporales;f_Micromonosporaceae;g_uncultured;s_Micromonosporaceae_bacterium	1	1	0	0	0	0	0	1	0	0	0	0	0	0	0	0	0	0	0	0	0	0	0	0	0	0	0
p_Actinobacteriota;c_Actinobacteria;o_Propionibacteriales;f_Nocardioidaceae;g_Aeromicrobium;s_uncultured_bacterium	0	1	0	0	0	1	0	1	0	0	0	0	0	0	0	0	0	0	0	0	0	0	0	0	0	0	0
p_Actinobacteriota;c_Actinobacteria;o_Propionibacteriales;f_Nocardioidaceae;g_Kribbella;_	0	1	0	0	0	1	0	1	0	0	0	0	0	0	0	0	0	0	0	0	0	0	0	0	0	0	0
p_Actinobacteriota;c_Actinobacteria;o_Propionibacteriales;f_Nocardioidaceae;g_Kribbella;s_Kribbella_jejuensis	0	0	0	1	0	0	1	0	0	0	0	0	0	0	0	0	0	0	0	0	0	0	0	0	0	0	0
p_Actinobacteriota;c_Actinobacteria;o_Propionibacteriales;f_Nocardioidaceae;g_Marmoricola;_	1	1	1	1	1	1	0	0	1	0	0	0	0	0	0	0	0	0	0	0	0	0	0	0	0	0	0
p_Actinobacteriota;c_Actinobacteria;o_Propionibacteriales;f_Nocardioidaceae;g_Marmoricola;s_metagenome	0	0	0	0	0	1	0	0	1	0	0	0	0	0	0	0	0	0	0	0	0	0	0	0	0	0	0
p_Actinobacteriota;c_Actinobacteria;o_Propionibacteriales;f_Nocardioidaceae;g_Nocardioides;_	1	1	0	0	0	1	0	1	0	0	0	0	1	0	1	1	0	0	0	0	0	0	0	0	0	0	0
p_Actinobacteriota;c_Actinobacteria;o_Propionibacteriales;f_Nocardioidaceae;g_Nocardioides;s_Nocardioides_intraradicalis	0	0	0	0	0	1	0	0	1	0	1	0	0	0	0	0	0	0	0	0	0	0	0	0	0	0	0
p_Actinobacteriota;c_Actinobacteria;o_Propionibacteriales;f_Nocardioidaceae;g_Nocardioides;s_Nocardioides_islandensis	0	1	0	0	0	1	0	1	0	0	0	0	0	0	1	0	0	0	0	0	0	0	0	0	0	0	0
p_Actinobacteriota;c_Actinobacteria;o_Propionibacteriales;f_Nocardioidaceae;g_Nocardioides;s_Nocardioides_terrae	1	1	0	0	0	1	0	0	1	1	0	0	0	0	1	0	0	0	0	0	0	0	0	0	0	0	0
p_Actinobacteriota;c_Actinobacteria;o_Propionibacteriales;f_Nocardioidaceae;g_Nocardioides;s_Nocardioides_tritolerans	0	1	0	0	0	1	0	0	1	0	0	0	0	0	1	0	0	0	0	0	0	0	0	0	0	0	0
p_Actinobacteriota;c_Actinobacteria;o_Propionibacteriales;f_Nocardioidaceae;g_Nocardioides;s_uncultured_bacterium	1	1	0	0	0	1	0	1	0	0	0	0	0	0	0	0	0	0	0	0	0	0	0	0	0	0	0
p_Actinobacteriota;c_Actinobacteria;o_Propionibacteriales;f_Propionibacteriaceae;g_Microlunatus;_	0	1	0	0	0	0	0	1	0	0	0	0	0	0	0	0	0	0	0	0	0	0	0	0	0	0	0
p_Actinobacteriota;c_Actinobacteria;o_Pseudonocardiales;f_Pseudonocardiaceae;_;_	1	1	0	0	0	1	0	0	1	0	0	0	0	0	0	0	0	0	0	0	0	0	0	0	0	0	0
p_Actinobacteriota;c_Actinobacteria;o_Pseudonocardiales;f_Pseudonocardiaceae;g_Amycolatopsis;_	0	1	1	1	0	0	0	1	0	0	0	0	0	0	0	0	0	0	0	0	0	0	0	0	0	0	0
p_Actinobacteriota;c_Actinobacteria;o_Pseudonocardiales;f_Pseudonocardiaceae;g_Amycolatopsis;s_Amycolatopsis_kentuckyensis	0	0	1	1	1	0	1	0	0	0	0	0	0	0	0	0	0	0	0	0	0	0	0	0	0	0	0
p_Actinobacteriota;c_Actinobacteria;o_Pseudonocardiales;f_Pseudonocardiaceae;g_Amycolatopsis;s_Amycolatopsis_mediterranei	0	1	0	0	0	0	0	1	0	0	0	0	0	0	0	0	0	0	0	0	0	0	0	0	0	0	0
p_Actinobacteriota;c_Actinobacteria;o_Pseudonocardiales;f_Pseudonocardiaceae;g_Amycolatopsis;s_Amycolatopsis_taiwanensis	1	1	1	1	1	1	1	0	0	0	0	0	0	0	0	0	0	0	0	0	0	0	0	0	0	0	0
p_Actinobacteriota;c_Actinobacteria;o_Pseudonocardiales;f_Pseudonocardiaceae;g_Amycolatopsis;s_Pseudonocardineae_bacterium	1	0	1	0	0	0	0	1	0	0	0	0	0	0	0	0	0	0	0	0	0	0	0	0	0	0	0
p_Actinobacteriota;c_Actinobacteria;o_Pseudonocardiales;f_Pseudonocardiaceae;g_Lechevalieria;_	0	1	0	0	0	0	0	1	0	0	0	0	0	0	0	0	0	0	0	0	0	0	0	0	0	0	0
p_Actinobacteriota;c_Actinobacteria;o_Pseudonocardiales;f_Pseudonocardiaceae;g_Pseudonocardia;_	1	1	1	1	1	1	0	1	0	0	0	0	0	0	0	0	0	0	0	0	0	0	0	0	0	0	0
p_Actinobacteriota;c_Actinobacteria;o_Pseudonocardiales;f_Pseudonocardiaceae;g_Pseudonocardia;s_uncultured_bacterium	1	1	0	1	1	1	0	1	0	0	0	0	0	0	0	0	0	0	0	0	0	0	0	0	0	0	0
p_Actinobacteriota;c_Actinobacteria;o_Pseudonocardiales;f_Pseudonocardiaceae;g_Saccharothrix;_	0	1	0	0	1	0	0	1	0	0	0	0	0	0	0	0	0	0	0	0	0	0	0	0	0	0	0
p_Actinobacteriota;c_Actinobacteria;o_Streptomycetales;f_Streptomycetaceae;_;_	1	1	1	1	1	1	0	1	0	0	0	0	0	0	0	0	0	0	0	0	0	0	0	0	0	0	0
p_Actinobacteriota;c_Actinobacteria;o_Streptomycetales;f_Streptomycetaceae;g_Kitasatospora;_	0	1	1	1	1	1	0	0	1	0	0	0	0	0	0	0	0	0	0	0	0	0	0	0	0	0	0
p_Actinobacteriota;c_Actinobacteria;o_Streptomycetales;f_Streptomycetaceae;g_Kitasatospora;s_Kitasatospora_cinereorecta	0	1	1	1	1	1	0	0	1	0	0	0	0	0	0	0	0	0	0	0	0	0	0	0	0	0	0
p_Actinobacteriota;c_Actinobacteria;o_Streptomycetales;f_Streptomycetaceae;g_Kitasatospora;s_Kitasatospora_mediocidica	1	1	1	1	1	0	1	0	0	0	0	0	0	0	0	0	0	0	0	0	0	0	0	0	0	0	0
p_Actinobacteriota;c_Actinobacteria;o_Streptomycetales;f_Streptomycetaceae;g_Kitasatospora;s_Kitasatospora_sp.	0	1	0	0	0	0	0	1	0	0	0	0	0	1	0	0	0	0	0	0	0	0	0	0	0	0	0
p_Actinobacteriota;c_Actinobacteria;o_Streptomycetales;f_Streptomycetaceae;g_Kitasatospora;s_Streptomyces_sp.	0	0	0	0	1	0	1	0	0	0	0	0	0	0	0	0	0	0	0	0	0	0	0	0	0	0	0
p_Actinobacteriota;c_Actinobacteria;o_Streptomycetales;f_Streptomycetaceae;g_Streptomyces;_	1	1	1	1	1	1	0	1	0	0	0	0	0	0	1	0	0	0	0	0	0	0	0	0	0	0	0
p_Actinobacteriota;c_Actinobacteria;o_Streptomycetales;f_Streptomycetaceae;g_Streptomyces;s_Kitasatospora_sp.	0	0	0	0	0	1	0	0	1	0	0	0	0	0	0	0	0	0	0	0	0	0	0	0	0	0	0
p_Actinobacteriota;c_Actinobacteria;o_Streptomycetales;f_Streptomycetaceae;g_Streptomyces;s_Streptomyces_capparidis	0	0	0	0	0	1	0	0	1	0	0	0	0	0	0	0	0	0	0	0	0	0	0	0	0	0	0
p_Actinobacteriota;c_Actinobacteria;o_Streptomycetales;f_Streptomycetaceae;g_Streptomyces;s_Streptomyces_galbus	1	1	0	0	0	1	0	1	0	0	0	0	0	0	0	0	0	0	0	0	0	0	0	0	0	0	0
p_Actinobacteriota;c_Actinobacteria;o_Streptomycetales;f_Streptomycetaceae;g_Streptomyces;s_Streptomyces_glaucescens	0	0	0	0	0	1	0	0	1	0	0	0	0	0	0	0	0	0	0	0	0	0	0	0	0	0	0
p_Actinobacteriota;c_Actinobacteria;o_Streptomycetales;f_Streptomycetaceae;g_Streptomyces;s_Streptomyces_lannensis	1	1	0	0	0	1	0	0	1	0	0	0	0	0	1	0	0	0	1	0	0	0	0	0	0	0	0
p_Actinobacteriota;c_Actinobacteria;o_Streptomycetales;f_Streptomycetaceae;g_Streptomyces;s_Streptomyces_mirabilis	1	1	1	1	1	1	0	1	0	0	0	0	0	0	0	0	0	0	0	0	0	0	0	0	0	0	0
p_Actinobacteriota;c_Actinobacteria;o_Streptomycetales;f_Streptomycetaceae;g_Streptomyces;s_Streptomyces_panaciterrae	0	0	1	1	1	0	1	0	0	0	0	0	1	0	1	1	0	0	1	0	0	0	0	0	0	0	0
p_Actinobacteriota;c_Actinobacteria;o_Streptomycetales;f_Streptomycetaceae;g_Streptomyces;s_Streptomyces_puniciscabiei	1	0	1	1	1	1	1	0	0	1	0	0	0	0	1	0	0	0	0	0	0	0	0	0	0	0	0
p_Actinobacteriota;c_Actinobacteria;o_Streptomycetales;f_Streptomycetaceae;g_Streptomyces;s_Streptomyces_reticuli	0	0	0	0	0	1	0	0	1	0	0	0	0	0	0	0	0	0	0	0	0	0	0	0	0	0	0
p_Actinobacteriota;c_Actinobacteria;o_Streptomycetales;f_Streptomycetaceae;g_Streptomyces;s_Streptomyces_scabrisporus	1	0	0	0	0	0	0	1	0	0	0	0	0	0	0	0	0	0	0	0	0	0	0	0	0	0	0
p_Actinobacteriota;c_Actinobacteria;o_Streptomycetales;f_Streptomycetaceae;g_Streptomyces;s_Streptomyces_turgidiscabies	1	1	0	0	0	1	0	1	0	0	0	0	0	0	1	1	0	0	0	0	0	0	0	0	0	0	0
p_Actinobacteriota;c_Actinobacteria;o_Streptomycetales;f_Streptomycetaceae;g_Streptomyces;s_uncultured_Actinomycetales	1	1	1	1	1	1	1	0	0	0	0	0	0	0	0	0	0	0	0	0	0	0	0	0	0	0	0
p_Actinobacteriota;c_Actinobacteria;o_Streptosporangiales;_;_;_	1	1	1	1	1	1	0	0	1	0	0	0	0	0	0	0	0	0	0	0	0	0	0	0	0	0	0
p_Actinobacteriota;c_Actinobacteria;o_Streptosporangiales;f_Streptosporangiaceae;_;_	1	1	1	1	1	1	1	0	0	0	0	0	0	0	0	0	0	0	0	0	0	0	0	0	0	0	0
p_Actinobacteriota;c_Actinobacteria;o_Streptosporangiales;f_Streptosporangiaceae;g_Microbispora;_	0	0	0	0	0	1	0	0	1	0	1	0	0	0	0	0	0	0	0	0	0	0	0	0	0	0	0
p_Actinobacteriota;c_Actinobacteria;o_Streptosporangiales;f_Streptosporangiaceae;g_Nonomuraea;_	1	1	0	0	1	0	1	0	0	0	0	0	0	0	0	0	0	0	0	0	0	0	0	0	0	0	0
p_Actinobacteriota;c_Actinobacteria;o_Streptosporangiales;f_Thermomonosporaceae;g_Actinoallomurus;_	0	0	0	0	0	1	0	0	1	0	0	0	0	0	0	0	0	0	0	0	0	0	0	0	0	0	0
p_Actinobacteriota;c_Actinobacteria;o_Streptosporangiales;f_Thermomonosporaceae;g_Actinocorallia;s_metagenome	1	1	0	0	0	0	0	1	0	0	0	0	0	0	0	0	0	0	0	0	0	0	0	0	0	0	0
p_Actinobacteriota;c_Actinobacteria;o_Streptosporangiales;f_Thermomonosporaceae;g_Actinomadura;_	1	1	0	0	0	1	0	1	0	0	0	0	0	0	0	0	0	0	0	0	0	0	0	0	0	0	0
p_Actinobacteriota;c_MB-A2-108;o_MB-A2-108;f_MB-A2-108;g_MB-A2-108;_	1	1	1	1	1	1	0	0	1	0	0	0	0	0	1	0	0	0	1	0	0	0	0	0	0	0	0
p_Actinobacteriota;c_MB-A2-108;o_MB-A2-108;f_MB-A2-108;g_MB-A2-108;s_uncultured_actinobacterium	1	1	0	0	0	0	0	1	0	0	0	0	0	0	0	0	0	0	0	0	0	0	0	0	0	0	0
p_Actinobacteriota;c_MB-A2-108;o_MB-A2-108;f_MB-A2-108;g_MB-A2-108;s_uncultured_bacterium	1	1	1	1	1	1	0	0	1	1	0	0	0	0	1	0	0	0	1	0	0	0	0	0	0	0	0
p_Actinobacteriota;c_Thermoleophilia;_;_;_;_	0	1	0	0	0	1	0	0	1	0	0	0	0	0	0	0	0	0	0	0	0	0	0	0	0	0	0
p_Actinobacteriota;c_Thermoleophilia;o_Gaiellales;_;_;_	1	1	1	1	1	1	0	0	1	0	0	0	0	0	0	0	0	0	0	0	0	0	0	0	0	0	0
p_Actinobacteriota;c_Thermoleophilia;o_Gaiellales;f_Gaiellaceae;g_Gaiella;_	0	0	1	1	1	1	0	0	1	0	1	0	0	0	0	0	0	0	0	0	0	0	0	0	0	0	0
p_Actinobacteriota;c_Thermoleophilia;o_Gaiellales;f_Gaiellaceae;g_Gaiella;s_metagenome	1	1	0	0	0	1	0	0	1	0	1	0	0	0	0	0	0	0	0	0	0	0	0	0	0	0	0
p_Actinobacteriota;c_Thermoleophilia;o_Gaiellales;f_Gaiellaceae;g_Gaiella;s_uncultured_actinobacterium	0	0	0	0	0	1	0	0	1	0	0	0	0	0	0	0	0	0	0	0	0	0	0	0	0	0	0
p_Actinobacteriota;c_Thermoleophilia;o_Gaiellales;f_Gaiellaceae;g_Gaiella;s_uncultured_bacterium	1	1	1	1	1	1	0	0	1	0	0	0	0	0	0	0	0	0	0	0	0	0	0	0	0	0	0
p_Actinobacteriota;c_Thermoleophilia;o_Gaiellales;f_Gaiellaceae;g_Gaiella;s_uncultured_Conexibacter	1	1	1	1	0	1	0	1	0	0	0	0	0	0	0	1	0	0	0	0	0	0	0	0	0	0	0
p_Actinobacteriota;c_Thermoleophilia;o_Gaiellales;f_Gaiellaceae;g_Gaiella;s_uncultured_Rubrobacteria	1	1	1	1	1	1	0	1	0	0	0	0	0	0	0	0	0	0	0	0	0	0	1	0	0	0	0
p_Actinobacteriota;c_Thermoleophilia;o_Gaiellales;f_uncultured;g_uncultured;_	1	1	1	1	1	1	1	0	0	0	0	0	0	0	0	0	0	0	0	0	0	0	0	0	0	0	0
p_Actinobacteriota;c_Thermoleophilia;o_Gaiellales;f_uncultured;g_uncultured;s_metagenome	1	1	1	1	1	1	0	1	0	0	0	0	0	0	0	0	0	0	0	0	0	0	0	0	0	0	0
p_Actinobacteriota;c_Thermoleophilia;o_Gaiellales;f_uncultured;g_uncultured;s_uncultured_actinobacterium	1	1	1	1	1	1	1	0	0	0	0	0	0	0	0	0	0	0	0	0	0	0	0	0	0	0	0
p_Actinobacteriota;c_Thermoleophilia;o_Gaiellales;f_uncultured;g_uncultured;s_uncultured_bacterium	1	1	1	1	1	1	0	1	0	0	0	0	0	0	1	0	0	0	0	0	0	0	0	0	0	0	0
p_Actinobacteriota;c_Thermoleophilia;o_Gaiellales;f_uncultured;g_uncultured;s_uncultured_Conexibacter	1	0	1	1	1	1	1	0	0	0	0	0	0	0	0	0	0	0	0	0	0	0	0	0	0	0	0
p_Actinobacteriota;c_Thermoleophilia;o_Gaiellales;f_uncultured;g_uncultured;s_uncultured_proteobacterium	1	1	0	0	0	1	0	1	0	0	0	0	0	0	1	1	0	0	0	0	0	0	0	0	0	0	0
p_Actinobacteriota;c_Thermoleophilia;o_Gaiellales;f_uncultured;g_uncultured;s_uncultured_Rubrobacteria	0	0	0	0	0	1	0	0	1	0	0	0	0	0	0	0	0	0	0	0	0	0	0	0	0	0	0
p_Actinobacteriota;c_Thermoleophilia;o_Gaiellales;f_uncultured;g_uncultured;s_uncultured_soil	1	1	1	1	1	1	1	0	0	0	0	0	0	0	1	1	0	0	0	0	0	0	0	0	0	0	0
p_Actinobacteriota;c_Thermoleophilia;o_Solirubrobacterales;_;_;_	1	1	1	1	1	1	1	0	0	0	0	0	0	0	1	0	0	0	1	0	0	0	0	0	0	0	0
p_Actinobacteriota;c_Thermoleophilia;o_Solirubrobacterales;f_67-14;g_67-14;_	1	1	1	1	1	1	0	1	0	0	0	0	0	0	0	0	0	0	0	0	0	0	0	0	0	0	0
p_Actinobacteriota;c_Thermoleophilia;o_Solirubrobacterales;f_67-14;g_67-14;s_bacterium_enrichment	0	0	1	1	0	0	1	0	0	0	0	0	0	0	0	0	0	0	0	0	0	0	0	0	0	0	0
p_Actinobacteriota;c_Thermoleophilia;o_Solirubrobacterales;f_67-14;g_67-14;s_metagenome	1	1	0	1	0	1	0	0	1	1	0	0	1	0	1	0	0	0	1	0	0	0	0	0	0	0	0
p_Actinobacteriota;c_Thermoleophilia;o_Solirubrobacterales;f_67-14;g_67-14;s_uncultured_actinobacterium	1	1	0	0	0	1	0	1	0	0	0	0	0	0	1	1	0	0	0	0	0	0	0	0	0	0	0
p_Actinobacteriota;c_Thermoleophilia;o_Solirubrobacterales;f_67-14;g_67-14;s_uncultured_bacterium	1	1	0	0	0	1	0	0	1	0	1	0	0	0	1	0	0	0	0	0	0	0	0	0	0	0	0
p_Actinobacteriota;c_Thermoleophilia;o_Solirubrobacterales;f_67-14;g_67-14;s_uncultured_Rubrobacteraceae	0	0	0	0	0	1	0	0	1	0	0	0	0	0	0	0	0	0	0	0	0	0	0	0	0	0	0
p_Actinobacteriota;c_Thermoleophilia;o_Solirubrobacterales;f_Solirubrobacteraceae;_;_	1	1	1	1	1	1	1	0	0	0	0	0	0	0	0	0	0	0	0	0	0	0	1	0	0	0	0
p_Actinobacteriota;c_Thermoleophilia;o_Solirubrobacterales;f_Solirubrobacteraceae;g_Conexibacter;_	1	1	1	1	1	1	1	0	0	1	0	0	0	0	1	0	0	0	0	0	0	0	0	0	0	0	0
p_Actinobacteriota;c_Thermoleophilia;o_Solirubrobacterales;f_Solirubrobacteraceae;g_Conexibacter;s_Conexibacter_woesei	1	0	0	0	0	1	0	0	1	0	0	0	0	0	0	0	0	0	0	0	0	0	0	0	0	0	0
p_Actinobacteriota;c_Thermoleophilia;o_Solirubrobacterales;f_Solirubrobacteraceae;g_Conexibacter;s_metagenome	1	1	1	1	1	1	0	1	0	0	0	0	0	0	1	0	0	0	0	0	0	0	0	0	0	0	0
p_Actinobacteriota;c_Thermoleophilia;o_Solirubrobacterales;f_Solirubrobacteraceae;g_Conexibacter;s_uncultured_bacterium	1	1	1	1	1	1	0	1	0	0	0	0	0	0	0	1	0	0	0	0	0	0	0	0	0	0	0
p_Actinobacteriota;c_Thermoleophilia;o_Solirubrobacterales;f_Solirubrobacteraceae;g_Conexibacter;s_uncultured_Conexibacteraceae	1	0	1	1	1	0	1	0	0	1	0	0	0	0	1	0	0	0	0	0	0	0	0	0	0	0	0
p_Actinobacteriota;c_Thermoleophilia;o_Solirubrobacterales;f_Solirubrobacteraceae;g_Conexibacter;s_uncultured_soil	1	1	1	1	1	1	0	1	0	0	0	0	0	0	0	0	0	0	0	0	0	0	0	0	0	0	0
p_Actinobacteriota;c_Thermoleophilia;o_Solirubrobacterales;f_Solirubrobacteraceae;g_JCM_18997;s_uncultured_bacterium	1	0	0	1	0	0	0	1	0	0	0	0	0	0	0	0	0	0	0	0	0	0	0	0	0	0	0
p_Actinobacteriota;c_Thermoleophilia;o_Solirubrobacterales;f_Solirubrobacteraceae;g_Solirubrobacter;_	0	1	0	0	0	1	0	0	1	0	1	0	0	0	0	0	0	0	0	0	0	0	0	0	0	0	0
p_Actinobacteriota;c_Thermoleophilia;o_Solirubrobacterales;f_Solirubrobacteraceae;g_Solirubrobacter;s_Solirubrobacter_sp.	0	0	0	0	0	1	0	0	1	0	0	0	0	0	0	0	0	0	0	0	0	0	0	0	0	0	0
p_Actinobacteriota;c_Thermoleophilia;o_Solirubrobacterales;f_Solirubrobacteraceae;g_Solirubrobacter;s_uncultured_bacterium	0	0	0	0	0	1	0	0	1	0	0	0	0	0	0	0	0	0	0	0	0	0	0	0	0	0	0
p_Actinobacteriota;c_Thermoleophilia;o_Solirubrobacterales;f_Solirubrobacteraceae;g_uncultured;s_uncultured_bacterium	1	0	0	0	0	0	0	1	0	0	0	0	0	0	0	0	0	0	0	0	0	0	0	0	0	0	0
p_Actinobacteriota;c_Thermoleophilia;o_Thermophilales;f_Thermoleophilaceae;g_Thermoleophilum;s_uncultured_actinobacterium	0	0	1	0	0	0	1	0	0	0	0	0	0	0	0	0	0	0	0	0	0	0	0	0	0	0	0
p_Actinobacteriota;c_Thermoleophilia;o_uncultured;f_uncultured;g_uncultured;s_uncultured_bacterium	1	1	0	0	0	1	0	1	0	0	0	0	0	0	0	0	0	0	0	0	0	0	0	0	0	0	0
p_Armatimonadota;_;_;_;_;_	0	1	1	1	1	0	0	1	0	0	0	0	0	0	0	0	0	0	0	0	0	0	0	0	0	0	0
p_Armatimonadota;c_Armatimonadia;o_Armatimonadales;f_Armatimonadales;g_Armatimonadales;_	0	1	1	0	1	0	1	0	0	0	0	0	0	0	0	0	0	0	0	0	0	0	0	0	0	0	0
p_Armatimonadota;c_Armatimonadia;o_Armatimonadales;f_Armatimonadales;g_Armatimonadales;s_uncultured_Armatimonadetes	0	1	0	0	0	1	0	0	1	0	0	0	0	0	0	0	0	0	0	0	0	0	0	0	0	0	0
p_Armatimonadota;c_Armatimonadia;o_Armatimonadales;f_Armatimonadales;g_Armatimonadales;s_uncultured_bacterium	0	0	1	1	1	1	0	0	1	0	0	0	0	0	0	0	0	0	0	0	0	0	0	0	0	0	0
p_Armatimonadota;c_Armatimonadia;o_Armatimonadales;f_Armatimonadales;g_Armatimonadales;s_uncultured_organism	0	0	0	1	0	1	0	0	1	0	0	0	0	0	0	0	0	0	0	0	0	0	0	0	0	0	0
p_Armatimonadota;c_Chthonomonadetes;o_Chthonomonadales;_;_;_	1	1	1	1	1	1	1	0	0	0	0	0	0	0	0	0	0	0	0	0	0	0	0	0	0	0	0
p_Armatimonadota;c_Chthonomonadetes;o_Chthonomonadales;f_Chthonomonadaceae;g_Chthonomonas;_	1	1	0	0	0	1	0	0	1	0	0	0	0	0	0	0	0	0	0	0	0	0	0	0	0	0	0
p_Armatimonadota;c_Chthonomonadetes;o_Chthonomonadales;f_Chthonomonadaceae;g_Chthonomonas;s_uncultured_Armatimonadetes	1	1	1	1	1	1	0	0	1	0	1	0	0	0	0	0	0	0	0	0	0	0	0	0	0	0	0
p_Armatimonadota;c_Chthonomonadetes;o_Chthonomonadales;f_Chthonomonadaceae;g_Chthonomonas;s_uncultured_bacterium	1	1	1	1	1	1	0	0	1	0	0	0	0	0	0	0	0	0	0	0	0	0	0	0	0	0	0
p_Armatimonadota;c_Chthonomonadetes;o_Chthonomonadales;f_Chthonomonadales;g_Chthonomonadales;s_uncultured_bacterium	1	1	1	1	1	1	0	1	0	0	0	0	0	0	0	0	0	0	0	0	0	0	0	0	0	0	0
p_Armatimonadota;c_Fimbriimonadia;o_Fimbriimonadales;f_Fimbriimonadaceae;g_Fimbriimonadaceae;_	0	0	0	0	0	1	0	0	1	0	0	0	0	0	0	0	0	0	0	0	0	0	0	0	0	0	0
p_Armatimonadota;c_Fimbriimonadia;o_Fimbriimonadales;f_Fimbriimonadaceae;g_Fimbriimonadaceae;s_groundwater_metagenome	0	0	0	1	0	0	1	0	0	0	0	0	0	0	0	0	0	0	0	0	0	0	0	0	0	0	0
p_Armatimonadota;c_uncultured;o_uncultured;f_uncultured;g_uncultured;_	1	1	1	0	1	1	0	1	0	0	0	0	0	0	0	0	0	0	0	0	0	0	0	0	0	0	0
p_Armatimonadota;c_uncultured;o_uncultured;f_uncultured;g_uncultured;s_metagenome	0	1	0	0	0	1	0	1	0	0	0	0	0	0	0	0	0	0	0	0	0	0	0	0	0	0	0
p_Armatimonadota;c_uncultured;o_uncultured;f_uncultured;g_uncultured;s_uncultured_Armatimonadetes	1	1	1	1	0	0	1	0	0	0	0	0	0	0	0	0	0	0	0	0	0	0	0	0	0	0	0
p_Armatimonadota;c_uncultured;o_uncultured;f_uncultured;g_uncultured;s_uncultured_bacterium	1	1	1	1	1	1	0	1	0	0	0	0	0	0	0	0	0	0	0	0	0	0	0	0	0	0	0
p_Bacteroidota;c_Bacteroidia;o_Bacteroidales;f_Prevotellaceae;g_Prevotella;_	0	0	0	0	1	0	1	0	0	0	0	0	0	0	0	0	0	0	0	0	0	0	0	0	0	0	0
p_Bacteroidota;c_Bacteroidia;o_Chitinophagales;f_37-13;g_37-13;s_metagenome	0	0	0	0	0	1	0	0	1	0	0	0	0	0	0	0	0	0	0	0	0	0	0	0	0	0	0
p_Bacteroidota;c_Bacteroidia;o_Chitinophagales;f_37-13;g_37-13;s_uncultured_Bacteroidetes	0	0	0	0	0	1	0	0	1	0	0	0	0	0	0	0	0	0	0	0	0	0	0	0	0	0	0
p_Bacteroidota;c_Bacteroidia;o_Chitinophagales;f_Chitinophagaceae;_;_	1	1	1	1	1	1	0	1	0	0	0	0	0	0	0	0	0	0	0	0	0	0	0	0	0	0	0
p_Bacteroidota;c_Bacteroidia;o_Chitinophagales;f_Chitinophagaceae;g_Asinibacterium;s_uncultured_bacterium	1	1	0	1	1	0	0	1	0	0	0	0	0	0	0	0	0	0	0	0	0	0	0	0	0	0	0
p_Bacteroidota;c_Bacteroidia;o_Chitinophagales;f_Chitinophagaceae;g_Chitinophaga;_	1	1	1	1	1	1	0	1	0	0	0	0	0	0	0	0	0	0	0	0	0	0	0	0	0	0	0
p_Bacteroidota;c_Bacteroidia;o_Chitinophagales;f_Chitinophagaceae;g_Chitinophaga;s_Chitinophaga_filiformis	0	1	0	1	1	0	1	0	0	0	0	0	0	0	0	0	0	0	0	0	1	1	0	0	0	0	0
p_Bacteroidota;c_Bacteroidia;o_Chitinophagales;f_Chitinophagaceae;g_Chitinophaga;s_Chitinophaga_ginsengihumi	1	1	0	0	0	1	0	1	0	0	0	0	0	0	0	0	1	0	0	0	0	0	0	0	0	0	0
p_Bacteroidota;c_Bacteroidia;o_Chitinophagales;f_Chitinophagaceae;g_Chitinophaga;s_Chitinophaga_pinensis	0	0	0	1	0	0	1	0	0	0	0	0	0	0	0	0	0	0	0	0	0	0	0	0	0	0	0
p_Bacteroidota;c_Bacteroidia;o_Chitinophagales;f_Chitinophagaceae;g_Chitinophaga;s_Chitinophaga_qingshengii	0	0	0	0	1	0	1	0	0	0	0	0	0	0	0	0	0	0	0	0	0	0	0	0	0	0	0
p_Bacteroidota;c_Bacteroidia;o_Chitinophagales;f_Chitinophagaceae;g_Chitinophaga;s_uncultured_Flexibacter	0	0	0	1	0	0	1	0	0	0	0	0	0	0	0	0	0	0	0	0	0	0	0	0	0	0	0
p_Bacteroidota;c_Bacteroidia;o_Chitinophagales;f_Chitinophagaceae;g_Chitinophagaceae;s_uncultured_bacterium	0	1	1	1	1	1	1	0	0	0	0	0	0	0	0	0	0	0	0	0	0	0	0	0	0	0	0
p_Bacteroidota;c_Bacteroidia;o_Chitinophagales;f_Chitinophagaceae;g_Cnuella;s_uncultured_Sphingobacteriales	0	1	0	0	0	0	0	1	0	0	0	0	0	0	0	0	0	0	0	0	0	0	0	0	0	0	0
p_Bacteroidota;c_Bacteroidia;o_Chitinophagales;f_Chitinophagaceae;g_Edaphobaculum;_	0	0	0	0	1	1	0	0	1	0	0	0	0	0	0	0	0	0	0	0	0	0	0	0	0	0	0
p_Bacteroidota;c_Bacteroidia;o_Chitinophagales;f_Chitinophagaceae;g_Edaphobaculum;s_Chitinophagaceae_bacterium	0	0	0	0	0	1	0	0	1	0	0	0	0	0	0	0	0	0	0	0	0	0	0	0	0	0	0
p_Bacteroidota;c_Bacteroidia;o_Chitinophagales;f_Chitinophagaceae;g_Edaphobaculum;s_metagenome	0	0	0	1	0	1	0	0	1	0	0	0	0	0	0	0	0	0	0	0	0	0	0	0	0	0	0
p_Bacteroidota;c_Bacteroidia;o_Chitinophagales;f_Chitinophagaceae;g_Edaphobaculum;s_uncultured_Bacteroidetes	0	0	0	0	0	1	0	0	1	0	0	0	0	0	0	0	0	0	0	0	0	0	0	0	0	0	0
p_Bacteroidota;c_Bacteroidia;o_Chitinophagales;f_Chitinophagaceae;g_Edaphobaculum;s_uncultured_soil	0	0	1	1	1	1	1	0	0	0	0	0	0	0	0	0	0	0	0	0	0	0	0	0	0	0	0
p_Bacteroidota;c_Bacteroidia;o_Chitinophagales;f_Chitinophagaceae;g_Ferruginibacter;s_Hypsibius_dujardini	0	0	0	0	0	1	0	0	1	0	0	0	0	0	0	0	0	0	0	0	0	0	0	0	0	0	0
p_Bacteroidota;c_Bacteroidia;o_Chitinophagales;f_Chitinophagaceae;g_Ferruginibacter;s_metagenome	0	1	0	0	0	0	0	1	0	0	0	0	0	0	0	0	0	0	0	0	0	0	0	0	0	0	0
p_Bacteroidota;c_Bacteroidia;o_Chitinophagales;f_Chitinophagaceae;g_Flavisolibacter;_	1	1	1	1	1	1	1	0	0	0	0	0	0	0	0	0	0	0	0	0	0	0	0	0	0	0	0
p_Bacteroidota;c_Bacteroidia;o_Chitinophagales;f_Chitinophagaceae;g_Flavisolibacter;s_uncultured_bacterium	1	0	1	1	1	0	1	0	0	0	0	0	0	1	0	0	0	0	0	0	0	0	0	0	0	0	0
p_Bacteroidota;c_Bacteroidia;o_Chitinophagales;f_Chitinophagaceae;g_Flavisolibacter;s_uncultured_Flavisolibacter	1	1	1	1	0	1	1	0	0	0	0	0	0	0	0	0	0	0	0	0	0	0	0	0	0	0	0
p_Bacteroidota;c_Bacteroidia;o_Chitinophagales;f_Chitinophagaceae;g_Flavitalea;s_uncultured_bacterium	0	0	0	0	0	1	0	0	1	0	1	0	0	0	0	0	0	0	0	0	0	0	0	0	0	0	0
p_Bacteroidota;c_Bacteroidia;o_Chitinophagales;f_Chitinophagaceae;g_Niastella;_	0	1	1	1	1	1	1	0	0	0	0	0	0	0	0	0	0	0	0	0	0	0	0	0	0	0	0
p_Bacteroidota;c_Bacteroidia;o_Chitinophagales;f_Chitinophagaceae;g_Niastella;s_metagenome	1	1	1	1	1	1	1	0	0	0	0	0	0	0	0	0	0	0	0	0	1	1	0	0	0	0	0
p_Bacteroidota;c_Bacteroidia;o_Chitinophagales;f_Chitinophagaceae;g_Niastella;s_Niastella_koreensis	1	1	1	1	1	1	0	1	0	0	0	0	0	0	0	0	0	0	0	0	0	0	0	0	0	0	0
p_Bacteroidota;c_Bacteroidia;o_Chitinophagales;f_Chitinophagaceae;g_Niastella;s_Niastella_sp.	1	0	0	1	1	1	0	0	1	0	0	0	0	0	0	0	0	0	0	0	0	0	0	0	0	0	0
p_Bacteroidota;c_Bacteroidia;o_Chitinophagales;f_Chitinophagaceae;g_Niastella;s_uncultured_bacterium	1	0	1	1	1	0	1	0	0	0	0	0	0	0	0	0	0	0	0	0	0	0	0	0	0	0	0
p_Bacteroidota;c_Bacteroidia;o_Chitinophagales;f_Chitinophagaceae;g_Niastella;s_uncultured_Niastella	0	1	0	1	0	1	0	0	1	0	0	0	0	0	0	0	0	0	0	0	0	0	0	0	0	0	0
p_Bacteroidota;c_Bacteroidia;o_Chitinophagales;f_Chitinophagaceae;g_Niastella;s_uncultured_soil	1	1	0	1	1	1	0	1	0	0	0	0	0	0	0	0	0	0	0	0	0	0	0	0	0	0	0
p_Bacteroidota;c_Bacteroidia;o_Chitinophagales;f_Chitinophagaceae;g_Parafilimonas;s_metagenome	0	0	0	1	0	0	1	0	0	0	0	0	0	0	0	0	0	0	0	0	0	0	0	0	0	0	0
p_Bacteroidota;c_Bacteroidia;o_Chitinophagales;f_Chitinophagaceae;g_Parafilimonas;s_uncultured_bacterium	0	0	0	0	0	1	0	0	1	0	0	0	0	0	0	0	0	0	0	0	0	0	0	0	0	0	0
p_Bacteroidota;c_Bacteroidia;o_Chitinophagales;f_Chitinophagaceae;g_Pseudoflavitalea;s_Pseudobacter_sp.	1	0	0	1	0	0	0	1	0	0	0	0	0	0	0	0	0	0	0	0	0	0	0	0	0	0	0
p_Bacteroidota;c_Bacteroidia;o_Chitinophagales;f_Chitinophagaceae;g_Pseudoflavitalea;s_Pseudoflavitalea_sp.	0	1	0	0	0	0	0	1	0	0	0	0	0	0	0	0	0	0	0	0	0	0	0	0	0	0	0
p_Bacteroidota;c_Bacteroidia;o_Chitinophagales;f_Chitinophagaceae;g_Pseudoflavitalea;s_uncultured_bacterium	0	1	0	0	0	0	0	1	0	0	0	0	0	0	0	0	0	0	0	0	0	0	0	0	0	0	0
p_Bacteroidota;c_Bacteroidia;o_Chitinophagales;f_Chitinophagaceae;g_Puia;_	1	1	1	1	1	1	1	0	0	0	0	0	1	0	1	0	0	0	0	0	0	0	0	0	0	0	0
p_Bacteroidota;c_Bacteroidia;o_Chitinophagales;f_Chitinophagaceae;g_Puia;s_uncultured_bacterium	0	1	1	1	1	0	1	0	0	0	0	0	0	0	1	0	0	0	0	0	0	0	0	0	0	0	0
p_Bacteroidota;c_Bacteroidia;o_Chitinophagales;f_Chitinophagaceae;g_Puia;s_uncultured_Chitinophagaceae	1	0	1	1	1	0	1	0	0	0	0	0	0	0	0	0	0	1	0	0	1	1	0	0	0	0	0
p_Bacteroidota;c_Bacteroidia;o_Chitinophagales;f_Chitinophagaceae;g_Sediminibacterium;_	0	1	0	1	0	0	0	1	0	0	0	0	0	0	0	0	0	0	0	0	0	0	0	0	0	0	0
p_Bacteroidota;c_Bacteroidia;o_Chitinophagales;f_Chitinophagaceae;g_Sediminibacterium;s_Hypsibius_dujardini	0	0	1	0	0	0	1	0	0	0	0	0	0	0	0	0	0	0	0	1	0	0	0	0	0	0	0
p_Bacteroidota;c_Bacteroidia;o_Chitinophagales;f_Chitinophagaceae;g_Segetibacter;_	1	1	1	1	1	1	1	0	0	0	0	0	0	0	0	0	0	0	0	0	0	0	0	0	0	0	0
p_Bacteroidota;c_Bacteroidia;o_Chitinophagales;f_Chitinophagaceae;g_Segetibacter;s_uncultured_bacterium	0	1	0	0	0	1	0	1	0	0	0	0	0	0	0	0	0	0	0	0	0	0	0	0	0	0	0
p_Bacteroidota;c_Bacteroidia;o_Chitinophagales;f_Chitinophagaceae;g_Taibaiella;_	1	0	0	1	0	0	1	0	0	0	0	0	0	0	0	0	0	0	0	0	0	0	0	0	0	0	0
p_Bacteroidota;c_Bacteroidia;o_Chitinophagales;f_Chitinophagaceae;g_Terrimonas;_	1	1	0	0	0	1	0	0	1	0	0	0	0	0	0	0	0	0	0	0	0	0	0	0	0	0	0
p_Bacteroidota;c_Bacteroidia;o_Chitinophagales;f_Chitinophagaceae;g_Terrimonas;s_uncultured_Chitinophagaceae	0	1	0	0	0	1	0	1	0	0	0	0	0	0	0	0	0	0	0	0	0	0	0	0	0	0	0
p_Bacteroidota;c_Bacteroidia;o_Chitinophagales;f_Chitinophagaceae;g_uncultured;_	1	1	1	1	1	1	1	0	0	0	0	0	0	0	1	0	0	0	1	0	1	1	0	0	0	0	0
p_Bacteroidota;c_Bacteroidia;o_Chitinophagales;f_Chitinophagaceae;g_uncultured;s_Chitinophaga_sp.	1	1	0	0	0	1	0	1	0	0	0	0	0	0	0	0	0	0	0	0	0	0	0	0	0	0	0
p_Bacteroidota;c_Bacteroidia;o_Chitinophagales;f_Chitinophagaceae;g_uncultured;s_uncultured_Bacteroidetes	1	1	0	1	1	1	0	0	1	0	1	0	0	0	0	0	0	0	0	0	0	0	0	0	0	0	0
p_Bacteroidota;c_Bacteroidia;o_Chitinophagales;f_Chitinophagaceae;g_uncultured;s_uncultured_Chitinophagaceae	1	1	1	1	0	1	0	1	0	0	0	0	0	0	0	0	0	0	0	0	0	0	0	0	0	0	0
p_Bacteroidota;c_Bacteroidia;o_Chitinophagales;f_Chitinophagaceae;g_uncultured;s_uncultured_Flavobacterium	0	0	0	0	0	1	0	0	1	0	0	0	0	0	0	0	0	0	0	0	0	0	0	0	0	0	0
p_Bacteroidota;c_Bacteroidia;o_Chitinophagales;f_Chitinophagaceae;g_uncultured;s_uncultured_Niastella	1	0	1	0	0	0	0	1	0	0	0	0	0	0	0	0	0	0	0	0	0	0	0	0	0	0	0
p_Bacteroidota;c_Bacteroidia;o_Chitinophagales;f_Chitinophagaceae;g_uncultured;s_uncultured_soil	0	0	0	0	0	1	0	0	1	0	1	0	0	0	0	0	0	0	0	0	0	0	0	0	0	0	0
p_Bacteroidota;c_Bacteroidia;o_Chitinophagales;f_Saprospiraceae;g_uncultured;_	0	0	0	0	0	1	0	0	1	0	0	0	0	0	0	0	0	0	0	0	0	0	0	0	0	0	0
p_Bacteroidota;c_Bacteroidia;o_Chitinophagales;f_Saprospiraceae;g_uncultured;s_uncultured_bacterium	0	0	0	0	0	1	0	0	1	0	0	0	0	0	0	0	0	0	0	0	0	0	0	0	0	0	0
p_Bacteroidota;c_Bacteroidia;o_Chitinophagales;f_uncultured;g_uncultured;s_uncultured_bacterium	1	1	0	0	0	1	0	0	1	0	1	0	0	0	0	0	0	0	0	0	0	0	0	0	0	0	0
p_Bacteroidota;c_Bacteroidia;o_Cytophagales;f_Cytophagaceae;g_Cytophaga;s_uncultured_Bacteroidetes	1	1	1	1	1	0	1	0	0	0	0	0	0	0	0	0	0	0	0	0	0	0	0	0	0	0	0
p_Bacteroidota;c_Bacteroidia;o_Cytophagales;f_Cytophagaceae;g_Sporocytophaga;s_uncultured_bacterium	0	0	0	1	0	0	1	0	0	0	0	0	0	0	0	0	0	0	0	0	0	0	0	0	0	0	0
p_Bacteroidota;c_Bacteroidia;o_Cytophagales;f_Cytophagaceae;g_Sporocytophaga;s_uncultured_soil	0	0	0	0	0	1	0	0	1	0	0	0	0	0	0	0	0	0	0	0	0	0	0	0	0	0	0
p_Bacteroidota;c_Bacteroidia;o_Cytophagales;f_Flammeovirgaceae;g_Flammeovirgaceae;s_uncultured_bacterium	0	0	0	1	0	0	1	0	0	0	0	0	0	0	0	0	0	0	0	0	0	0	0	0	0	0	0
p_Bacteroidota;c_Bacteroidia;o_Cytophagales;f_Hymenobacteraceae;g_Hymenobacter;s_Hymenobacter_sp.	1	0	0	1	0	0	0	1	0	0	0	0	0	0	0	0	0	0	0	0	0	0	0	0	0	0	0
p_Bacteroidota;c_Bacteroidia;o_Cytophagales;f_Microscillaceae;_;_	1	0	0	1	1	1	1	0	0	0	0	0	0	0	0	0	0	0	0	0	0	0	0	0	0	0	0
p_Bacteroidota;c_Bacteroidia;o_Cytophagales;f_Microscillaceae;g_uncultured;_	1	1	0	1	1	1	0	0	1	0	0	0	0	0	0	0	0	0	0	0	0	0	0	0	0	0	0
p_Bacteroidota;c_Bacteroidia;o_Cytophagales;f_Microscillaceae;g_uncultured;s_metagenome	0	0	0	1	0	0	1	0	0	0	0	0	0	0	0	0	0	0	0	0	0	0	0	0	0	0	0
p_Bacteroidota;c_Bacteroidia;o_Cytophagales;f_Microscillaceae;g_uncultured;s_uncultured_bacterium	1	1	1	1	1	1	0	1	0	0	0	0	0	0	0	0	1	0	0	0	0	0	0	0	0	0	0
p_Bacteroidota;c_Bacteroidia;o_Cytophagales;f_Microscillaceae;g_uncultured;s_uncultured_soil	0	0	1	0	0	1	1	0	0	0	0	0	0	0	0	0	0	0	0	0	0	0	0	0	0	0	0
p_Bacteroidota;c_Bacteroidia;o_Flavobacteriales;f_Crocinitomicaceae;g_Fluviicola;_	0	0	0	1	0	0	1	0	0	0	0	0	0	0	0	0	0	0	0	0	0	0	0	0	0	0	0
p_Bacteroidota;c_Bacteroidia;o_Flavobacteriales;f_Flavobacteriaceae;g_Flavobacterium;_	0	0	0	0	0	1	0	0	1	0	0	0	0	0	0	0	0	0	0	0	0	0	0	0	0	0	0
p_Bacteroidota;c_Bacteroidia;o_Flavobacteriales;f_Flavobacteriaceae;g_Flavobacterium;s_Flavobacterium_anhuiense	0	0	0	1	0	0	1	0	0	0	0	0	0	0	0	0	0	0	0	0	0	0	0	0	0	0	0
p_Bacteroidota;c_Bacteroidia;o_Flavobacteriales;f_Weeksellaceae;g_Chryseobacterium;_	0	0	0	1	0	0	1	0	0	0	0	0	0	0	0	0	0	0	0	0	0	0	0	0	0	0	0
p_Bacteroidota;c_Bacteroidia;o_Sphingobacteriales;f_AKYH767;g_AKYH767;_	0	0	0	0	0	1	0	0	1	0	0	0	0	0	0	0	0	0	0	0	0	0	0	0	0	0	0
p_Bacteroidota;c_Bacteroidia;o_Sphingobacteriales;f_AKYH767;g_AKYH767;s_uncultured_bacterium	1	1	1	0	1	1	0	0	1	0	0	0	0	0	0	0	0	0	0	0	0	0	0	0	0	0	0
p_Bacteroidota;c_Bacteroidia;o_Sphingobacteriales;f_env.OPS_17;g_env.OPS_17;_	1	1	0	1	1	1	0	1	0	0	0	0	0	0	0	0	0	0	0	0	0	0	0	0	0	0	0
p_Bacteroidota;c_Bacteroidia;o_Sphingobacteriales;f_env.OPS_17;g_env.OPS_17;s_uncultured_bacterium	1	1	0	1	1	1	1	0	0	0	0	0	0	0	0	0	0	0	0	0	0	0	0	0	0	0	0
p_Bacteroidota;c_Bacteroidia;o_Sphingobacteriales;f_env.OPS_17;g_env.OPS_17;s_uncultured_Sphingobacteriales	0	0	0	0	0	1	0	0	1	0	0	0	0	0	0	0	0	0	0	0	0	0	0	0	0	0	0
p_Bacteroidota;c_Bacteroidia;o_Sphingobacteriales;f_NS11-12_marine_group;g_NS11-12_marine_group;s_uncultured_bacterium	0	0	0	1	0	0	1	0	0	0	0	0	0	0	0	0	0	0	0	0	0	0	0	0	0	0	0
p_Bacteroidota;c_Bacteroidia;o_Sphingobacteriales;f_Sphingobacteriaceae;g_Mucilaginibacter;_	0	0	1	1	1	0	1	0	0	0	0	0	0	0	1	0	0	0	0	0	0	0	0	0	0	0	0
p_Bacteroidota;c_Bacteroidia;o_Sphingobacteriales;f_Sphingobacteriaceae;g_Mucilaginibacter;s_Mucilaginibacter_paludis	0	0	0	0	1	0	1	0	0	0	0	0	0	0	0	0	0	0	0	0	0	0	0	0	0	0	0
p_Bacteroidota;c_Bacteroidia;o_Sphingobacteriales;f_Sphingobacteriaceae;g_Mucilaginibacter;s_Mucilaginibacter_polytrichastri	0	0	0	0	1	0	1	0	0	0	0	0	0	0	0	0	0	0	0	0	0	0	0	0	0	0	0
p_Bacteroidota;c_Bacteroidia;o_Sphingobacteriales;f_Sphingobacteriaceae;g_Mucilaginibacter;s_uncultured_Bacteroidetes	0	0	0	0	1	0	1	0	0	0	0	0	0	0	0	0	0	0	0	0	0	0	0	0	0	0	0
p_Bacteroidota;c_Bacteroidia;o_Sphingobacteriales;f_Sphingobacteriaceae;g_Mucilaginibacter;s_uncultured_Mucilaginibacter	0	0	0	1	1	0	1	0	0	0	0	0	0	0	0	0	0	0	0	0	0	0	0	0	0	0	0
p_Bacteroidota;c_Bacteroidia;o_Sphingobacteriales;f_Sphingobacteriaceae;g_Pedobacter;_	0	0	0	0	0	1	0	0	1	0	0	0	0	0	0	0	0	0	0	0	0	0	0	0	0	0	0
p_Bacteroidota;c_Bacteroidia;o_Sphingobacteriales;f_Sphingobacteriaceae;g_Sphingobacterium;s_Sphingobacterium_siyangense	0	0	0	0	1	0	1	0	0	0	0	0	0	0	0	0	0	0	0	0	0	0	0	0	0	0	0
p_Bacteroidota;c_Bacteroidia;o_Sphingobacteriales;f_Sphingobacteriales;g_Sphingobacteriales;s_metagenome	0	1	0	0	0	0	0	1	0	0	0	0	0	0	0	0	0	0	0	0	0	0	0	0	0	0	0
p_Bacteroidota;c_Kapabacteria;o_Kapabacteriales;f_Kapabacteriales;g_Kapabacteriales;s_uncultured_bacterium	1	1	1	1	1	1	0	0	1	0	0	0	0	0	0	0	0	0	0	0	0	0	0	0	0	0	0
p_Bdellovibrionota;_;_;_;_;_	1	0	1	0	1	0	1	0	0	0	0	0	0	0	0	0	0	0	0	0	0	0	0	0	0	0	0
p_Bdellovibrionota;c_Bdellovibrionia;o_Bacteriovoracales;f_Bacteriovoracaceae;g_Bacteriovorax;_	1	1	0	0	0	0	0	1	0	0	0	0	0	0	0	0	0	0	0	0	0	0	0	0	0	0	0
p_Bdellovibrionota;c_Bdellovibrionia;o_Bdellovibrionales;f_Bdellovibrionaceae;g_Bdellovibrio;_	0	0	0	1	1	1	1	0	0	0	0	0	0	0	0	0	0	0	0	0	0	0	0	0	0	0	0
p_Bdellovibrionota;c_Bdellovibrionia;o_Bdellovibrionales;f_Bdellovibrionaceae;g_Bdellovibrio;s_metagenome	1	1	1	1	1	1	1	0	0	0	0	0	0	0	0	0	0	0	0	0	0	0	0	0	0	0	0
p_Bdellovibrionota;c_Bdellovibrionia;o_Bdellovibrionales;f_Bdellovibrionaceae;g_Bdellovibrio;s_uncultured_bacterium	1	1	1	1	1	1	1	0	0	0	0	0	0	0	0	0	0	0	0	0	0	0	0	0	0	0	0
p_Bdellovibrionota;c_Bdellovibrionia;o_Bdellovibrionales;f_Bdellovibrionaceae;g_Bdellovibrio;s_uncultured_Bdellovibrio	1	0	1	0	1	1	1	0	0	0	0	0	0	0	0	0	0	0	0	0	0	0	0	0	0	0	0
p_Bdellovibrionota;c_Oligoflexia;o_0319-6G20;f_0319-6G20;g_0319-6G20;_	1	1	1	1	1	1	1	0	0	0	0	0	0	0	0	0	0	0	0	0	0	0	0	0	0	0	0
p_Bdellovibrionota;c_Oligoflexia;o_0319-6G20;f_0319-6G20;g_0319-6G20;s_Bdellovibrionales_bacterium	1	1	1	0	1	0	1	0	0	0	0	0	0	0	0	0	0	0	0	0	0	0	0	0	0	0	0
p_Bdellovibrionota;c_Oligoflexia;o_0319-6G20;f_0319-6G20;g_0319-6G20;s_marine_metagenome	1	1	1	1	1	1	0	0	1	0	0	0	0	0	0	0	0	0	0	0	0	0	0	0	0	0	0
p_Bdellovibrionota;c_Oligoflexia;o_0319-6G20;f_0319-6G20;g_0319-6G20;s_uncultured_Bacteriovorax	1	0	0	0	0	0	0	1	0	0	0	0	0	0	0	0	0	0	0	0	0	0	0	0	0	0	0
p_Bdellovibrionota;c_Oligoflexia;o_0319-6G20;f_0319-6G20;g_0319-6G20;s_uncultured_bacterium	1	1	1	1	1	1	1	0	0	0	0	0	0	0	0	0	0	0	0	0	0	0	0	0	0	0	0
p_Bdellovibrionota;c_Oligoflexia;o_0319-6G20;f_0319-6G20;g_0319-6G20;s_uncultured_Geobacter	0	1	1	0	0	0	1	0	0	0	0	0	0	0	0	0	0	0	0	0	0	0	0	0	0	0	0
p_Bdellovibrionota;c_Oligoflexia;o_0319-6G20;f_0319-6G20;g_0319-6G20;s_uncultured_Roseobacter	0	1	1	0	1	0	1	0	0	0	0	0	0	0	0	0	0	0	0	0	0	0	0	0	0	0	0
p_Bdellovibrionota;c_Oligoflexia;o_Oligoflexales;f_uncultured;g_uncultured;_	0	0	1	1	0	0	1	0	0	0	0	0	0	0	0	0	0	0	0	0	0	0	0	0	0	0	0
p_Bdellovibrionota;c_Oligoflexia;o_Silvanigrellales;f_Silvanigrellaceae;_;_	0	0	0	0	0	1	0	0	1	0	0	0	0	0	0	0	0	0	0	0	0	0	0	0	0	0	0
p_Chloroflexi;_;_;_;_;_	1	1	1	1	1	1	0	0	1	0	0	0	0	0	0	0	0	0	0	0	0	0	0	0	0	0	0
p_Chloroflexi;c_AD3;o_AD3;f_AD3;g_AD3;_	1	1	1	1	1	1	1	0	0	0	0	0	0	0	0	0	0	0	0	0	0	0	0	0	0	0	0
p_Chloroflexi;c_AD3;o_AD3;f_AD3;g_AD3;s_uncultured_bacterium	1	1	1	1	1	1	1	0	0	0	0	0	0	0	1	0	0	0	0	0	0	0	0	0	0	0	0
p_Chloroflexi;c_AD3;o_AD3;f_AD3;g_AD3;s_uncultured_Chloroflexi	1	1	1	1	1	1	1	0	0	0	0	0	0	0	0	0	0	0	0	0	0	0	0	0	0	0	0
p_Chloroflexi;c_AD3;o_AD3;f_AD3;g_AD3;s_uncultured_soil	1	1	1	1	1	1	1	0	0	0	0	0	0	0	0	0	0	0	0	0	0	0	0	0	0	0	0
p_Chloroflexi;c_AD3;o_AD3;f_AD3;g_AD3;s_uncultured_Thermomicrobia	0	1	1	1	1	0	1	0	0	0	0	0	0	0	0	0	0	0	0	0	0	0	0	0	0	0	0
p_Chloroflexi;c_Anaerolineae;_;_;_;_	1	1	1	0	0	1	0	0	1	0	1	0	0	0	0	0	0	0	0	0	0	0	0	0	0	0	0
p_Chloroflexi;c_Anaerolineae;o_Anaerolineae;f_Anaerolineae;g_Anaerolineae;s_uncultured_bacterium	1	1	1	1	1	1	0	1	0	0	0	0	0	1	0	1	0	0	0	0	0	0	0	0	0	0	0
p_Chloroflexi;c_Anaerolineae;o_Anaerolineales;f_Anaerolineaceae;_;_	0	1	0	0	0	1	0	0	1	0	0	0	0	0	0	0	0	0	0	0	0	0	0	0	0	0	0
p_Chloroflexi;c_Anaerolineae;o_Anaerolineales;f_Anaerolineaceae;g_uncultured;_	0	0	0	0	0	1	0	0	1	0	0	0	0	0	0	0	0	0	0	0	0	0	0	0	0	0	0
p_Chloroflexi;c_Anaerolineae;o_Anaerolineales;f_Anaerolineaceae;g_uncultured;s_uncultured_soil	1	1	1	1	1	1	0	1	0	0	0	0	0	0	1	1	0	0	0	0	0	0	0	0	0	0	0
p_Chloroflexi;c_Anaerolineae;o_Caldilineales;f_Caldilineaceae;g_uncultured;_	1	0	0	0	0	1	0	1	0	0	0	0	0	0	0	0	0	0	0	0	0	0	0	0	0	0	0
p_Chloroflexi;c_Anaerolineae;o_Caldilineales;f_Caldilineaceae;g_uncultured;s_uncultured_Chloroflexia	1	1	0	0	0	0	0	1	0	0	0	0	0	0	0	0	0	0	0	0	0	0	0	0	0	0	0
p_Chloroflexi;c_Anaerolineae;o_RBG-13-54-9;f_RBG-13-54-9;g_RBG-13-54-9;s_uncultured_bacterium	1	1	1	1	1	1	0	0	1	1	0	0	0	0	1	0	0	0	0	0	0	0	0	0	0	0	0
p_Chloroflexi;c_Anaerolineae;o_SBR1031;_;_;_	1	0	0	0	0	0	0	1	0	0	0	0	0	0	0	0	0	0	0	0	0	0	0	0	0	0	0
p_Chloroflexi;c_Anaerolineae;o_SBR1031;f_A4b;g_A4b;_	1	1	0	0	0	1	0	0	1	0	0	0	0	0	0	0	0	0	0	0	0	0	0	0	0	0	0
p_Chloroflexi;c_Anaerolineae;o_SBR1031;f_A4b;g_A4b;s_uncultured_bacterium	1	1	0	1	0	1	0	0	1	0	0	0	0	0	0	0	0	0	0	0	0	0	0	0	0	0	0
p_Chloroflexi;c_Anaerolineae;o_SBR1031;f_SBR1031;g_SBR1031;_	0	1	0	1	1	0	1	0	0	0	0	0	0	0	0	0	0	0	0	0	0	0	0	0	0	0	0
p_Chloroflexi;c_Anaerolineae;o_SBR1031;f_SBR1031;g_SBR1031;s_uncultured_bacterium	1	1	1	1	1	1	0	1	0	0	0	0	0	0	0	0	0	0	0	0	0	0	0	0	0	0	0
p_Chloroflexi;c_Chloroflexia;o_Elev-1554;f_Elev-1554;g_Elev-1554;s_uncultured_bacterium	1	1	1	1	1	1	1	0	0	0	0	0	0	0	1	0	0	0	0	0	0	0	0	0	0	0	0
p_Chloroflexi;c_Chloroflexia;o_Thermomicrobiales;f_AKYG1722;g_AKYG1722;s_uncultured_Chloroflexi	0	0	0	0	0	1	0	0	1	0	0	0	0	0	0	0	0	0	0	0	0	0	0	0	0	0	0
p_Chloroflexi;c_Chloroflexia;o_Thermomicrobiales;f_JG30-KF-CM45;g_JG30-KF-CM45;_	1	1	1	1	1	1	0	1	0	0	0	0	0	0	0	0	0	0	0	0	0	0	0	0	1	0	0
p_Chloroflexi;c_Chloroflexia;o_Thermomicrobiales;f_JG30-KF-CM45;g_JG30-KF-CM45;s_metagenome	0	0	0	0	0	1	0	0	1	0	0	0	0	0	0	0	0	0	0	0	0	0	0	0	0	0	0
p_Chloroflexi;c_Chloroflexia;o_Thermomicrobiales;f_JG30-KF-CM45;g_JG30-KF-CM45;s_uncultured_bacterium	1	1	1	1	1	1	0	1	0	0	0	0	0	0	1	0	0	0	0	0	0	0	0	0	0	0	0
p_Chloroflexi;c_Chloroflexia;o_Thermomicrobiales;f_JG30-KF-CM45;g_JG30-KF-CM45;s_uncultured_Chloroflexi	1	1	1	1	1	1	1	0	0	1	0	0	1	0	1	0	0	0	1	0	0	0	0	0	0	0	0
p_Chloroflexi;c_Chloroflexia;o_Thermomicrobiales;f_JG30-KF-CM45;g_JG30-KF-CM45;s_uncultured_Sphaerobacter	1	1	1	1	1	1	0	1	0	0	0	0	0	0	0	1	0	0	0	0	0	0	0	0	0	0	0
p_Chloroflexi;c_Chloroflexia;o_Thermomicrobiales;f_JG30-KF-CM45;g_JG30-KF-CM45;s_uncultured_Thermomicrobia	1	1	1	0	1	1	0	0	1	1	0	0	0	0	1	0	0	0	0	0	0	0	0	0	0	0	0
p_Chloroflexi;c_Chloroflexia;o_Thermomicrobiales;f_Thermomicrobiaceae;g_Nitrolancea;_	1	1	0	1	0	1	0	0	1	0	1	0	0	0	0	0	0	0	0	0	0	0	0	0	0	0	0
p_Chloroflexi;c_Chloroflexia;o_Thermomicrobiales;f_Thermomicrobiaceae;g_Nitrolancea;s_Nitrolancea_hollandica	0	0	1	0	0	0	1	0	0	0	0	0	0	0	0	0	0	0	0	0	0	0	0	0	0	0	0
p_Chloroflexi;c_Dehalococcoidia;o_S085;f_S085;g_S085;_	1	1	0	1	1	1	1	0	0	0	0	0	0	0	0	0	0	0	0	0	0	0	0	0	0	0	0
p_Chloroflexi;c_Dehalococcoidia;o_S085;f_S085;g_S085;s_metagenome	1	1	1	1	1	0	1	0	0	0	0	0	0	0	1	0	0	0	1	0	0	0	0	0	0	0	0
p_Chloroflexi;c_Dehalococcoidia;o_S085;f_S085;g_S085;s_uncultured_bacterium	1	1	0	1	0	1	0	0	1	0	1	0	0	0	0	0	0	0	0	0	0	0	0	0	0	0	0
p_Chloroflexi;c_Dehalococcoidia;o_SAR202_clade;f_SAR202_clade;g_SAR202_clade;s_uncultured_bacterium	0	1	1	0	1	0	0	1	0	0	0	0	0	0	0	0	0	0	0	0	0	0	0	0	0	0	0
p_Chloroflexi;c_JG30-KF-CM66;o_JG30-KF-CM66;f_JG30-KF-CM66;g_JG30-KF-CM66;_	1	1	1	1	1	1	0	0	1	0	0	0	0	0	1	0	0	0	0	0	1	1	0	0	0	0	0
p_Chloroflexi;c_JG30-KF-CM66;o_JG30-KF-CM66;f_JG30-KF-CM66;g_JG30-KF-CM66;s_uncultured_bacterium	1	1	1	1	1	1	0	0	1	0	0	0	0	0	0	0	0	0	0	0	0	0	0	0	0	0	0
p_Chloroflexi;c_JG30-KF-CM66;o_JG30-KF-CM66;f_JG30-KF-CM66;g_JG30-KF-CM66;s_uncultured_Chloroflexi	1	1	1	0	0	1	0	1	0	0	0	0	0	0	0	1	0	0	0	0	0	0	0	0	0	0	0
p_Chloroflexi;c_JG30-KF-CM66;o_JG30-KF-CM66;f_JG30-KF-CM66;g_JG30-KF-CM66;s_uncultured_soil	1	1	1	1	1	1	0	1	0	0	0	0	0	0	1	0	0	0	0	0	0	0	0	0	0	0	0
p_Chloroflexi;c_KD4-96;o_KD4-96;f_KD4-96;g_KD4-96;_	1	1	0	0	0	0	0	1	0	0	0	0	0	1	0	0	0	0	0	0	0	0	0	0	0	0	0
p_Chloroflexi;c_KD4-96;o_KD4-96;f_KD4-96;g_KD4-96;s_metagenome	0	0	0	0	0	1	0	0	1	0	0	0	0	0	0	0	0	0	0	0	0	0	0	0	0	0	0
p_Chloroflexi;c_KD4-96;o_KD4-96;f_KD4-96;g_KD4-96;s_uncultured_bacterium	1	1	0	0	0	1	0	1	0	0	0	0	0	0	1	0	0	0	0	0	0	0	0	0	0	0	0
p_Chloroflexi;c_KD4-96;o_KD4-96;f_KD4-96;g_KD4-96;s_uncultured_Chloroflexi	1	1	0	0	0	1	0	1	0	0	0	0	1	0	1	0	0	0	0	0	0	0	0	0	0	0	0
p_Chloroflexi;c_Ktedonobacteria;_;_;_;_	0	0	1	1	1	0	1	0	0	0	0	0	0	0	0	0	0	0	0	0	0	0	0	0	0	0	0
p_Chloroflexi;c_Ktedonobacteria;o_B12-WMSP1;f_B12-WMSP1;g_B12-WMSP1;_	1	0	1	1	1	0	1	0	0	1	0	0	0	0	1	0	0	0	0	0	0	0	0	0	0	0	0
p_Chloroflexi;c_Ktedonobacteria;o_B12-WMSP1;f_B12-WMSP1;g_B12-WMSP1;s_uncultured_bacterium	0	0	1	1	1	0	1	0	0	0	0	0	1	0	1	0	0	0	0	0	0	0	0	0	0	0	0
p_Chloroflexi;c_Ktedonobacteria;o_B12-WMSP1;f_B12-WMSP1;g_B12-WMSP1;s_uncultured_Chloroflexi	1	1	1	1	1	0	1	0	0	0	0	0	0	0	1	0	0	0	0	0	0	0	0	0	0	0	0
p_Chloroflexi;c_Ktedonobacteria;o_B12-WMSP1;f_B12-WMSP1;g_B12-WMSP1;s_uncultured_Ktedonobacterales	1	1	1	1	1	1	1	0	0	1	0	0	0	0	1	0	0	0	0	0	0	0	0	0	0	0	0
p_Chloroflexi;c_Ktedonobacteria;o_C0119;f_C0119;g_C0119;s_uncultured_bacterium	1	1	1	1	1	1	0	1	0	0	0	0	0	0	0	0	0	0	0	0	0	0	0	0	0	0	0
p_Chloroflexi;c_Ktedonobacteria;o_Ktedonobacterales;_;_;_	1	1	0	1	0	0	1	0	0	0	0	0	0	0	0	0	0	0	0	0	0	0	0	0	0	0	0
p_Chloroflexi;c_Ktedonobacteria;o_Ktedonobacterales;f_JG30-KF-AS9;g_JG30-KF-AS9;_	1	1	1	1	1	1	1	0	0	1	0	0	0	0	1	0	0	0	1	0	1	0	0	0	0	0	0
p_Chloroflexi;c_Ktedonobacteria;o_Ktedonobacterales;f_JG30-KF-AS9;g_JG30-KF-AS9;s_uncultured_bacterium	1	1	1	1	1	1	1	0	0	0	0	0	0	0	1	1	0	0	0	0	0	0	0	0	0	0	0
p_Chloroflexi;c_Ktedonobacteria;o_Ktedonobacterales;f_JG30-KF-AS9;g_JG30-KF-AS9;s_uncultured_Thermosporothrix	1	1	1	1	1	1	1	0	0	1	0	0	0	0	1	0	0	0	1	0	1	0	0	0	0	0	0
p_Chloroflexi;c_Ktedonobacteria;o_Ktedonobacterales;f_Ktedonobacteraceae;_;_	1	1	1	1	1	1	1	0	0	1	0	0	0	0	1	0	0	0	0	0	0	0	0	0	0	0	0
p_Chloroflexi;c_Ktedonobacteria;o_Ktedonobacterales;f_Ktedonobacteraceae;g_1921-2;_	0	0	0	1	0	0	1	0	0	0	0	0	0	0	0	0	0	0	0	0	0	0	0	0	0	0	0
p_Chloroflexi;c_Ktedonobacteria;o_Ktedonobacterales;f_Ktedonobacteraceae;g_1921-2;s_uncultured_bacterium	0	0	0	0	1	0	1	0	0	0	0	0	0	0	0	0	0	0	0	0	0	0	0	0	0	0	0
p_Chloroflexi;c_Ktedonobacteria;o_Ktedonobacterales;f_Ktedonobacteraceae;g_1921-3;_	1	0	1	1	1	0	1	0	0	0	0	0	0	0	0	0	0	0	0	0	0	0	0	0	0	0	0
p_Chloroflexi;c_Ktedonobacteria;o_Ktedonobacterales;f_Ktedonobacteraceae;g_1921-3;s_uncultured_bacterium	1	1	1	1	1	1	1	0	0	0	0	0	0	0	0	0	0	0	0	0	0	0	0	0	0	0	0
p_Chloroflexi;c_Ktedonobacteria;o_Ktedonobacterales;f_Ktedonobacteraceae;g_G12-WMSP1;_	0	0	0	0	1	0	1	0	0	0	0	0	0	0	0	0	0	0	0	0	0	0	0	0	0	0	0
p_Chloroflexi;c_Ktedonobacteria;o_Ktedonobacterales;f_Ktedonobacteraceae;g_G12-WMSP1;s_uncultured_bacterium	0	0	1	1	1	0	1	0	0	0	0	0	0	0	1	0	0	0	0	0	0	0	0	0	0	0	0
p_Chloroflexi;c_Ktedonobacteria;o_Ktedonobacterales;f_Ktedonobacteraceae;g_G12-WMSP1;s_uncultured_Chloroflexi	0	0	1	1	1	0	1	0	0	0	0	0	0	0	0	0	0	0	0	0	0	0	0	0	0	0	0
p_Chloroflexi;c_Ktedonobacteria;o_Ktedonobacterales;f_Ktedonobacteraceae;g_HSB_OF53-F07;s_uncultured_bacterium	0	1	0	0	0	0	0	1	0	0	0	0	0	0	0	0	0	0	0	0	0	0	0	0	0	0	0
p_Chloroflexi;c_Ktedonobacteria;o_Ktedonobacterales;f_Ktedonobacteraceae;g_HSB_OF53-F07;s_uncultured_Ktedonobacter	1	1	1	1	1	1	1	0	0	0	0	0	0	0	1	0	0	0	0	0	0	0	0	0	0	0	0
p_Chloroflexi;c_Ktedonobacteria;o_Ktedonobacterales;f_Ktedonobacteraceae;g_JG30a-KF-32;_	0	1	0	1	0	0	1	0	0	0	0	0	0	0	0	0	0	0	0	0	0	0	0	0	0	0	0
p_Chloroflexi;c_Ktedonobacteria;o_Ktedonobacterales;f_Ktedonobacteraceae;g_JG30a-KF-32;s_uncultured_Chloroflexi	1	1	1	1	1	0	1	0	0	1	0	0	0	0	1	0	0	0	0	0	1	0	0	0	0	0	0
p_Chloroflexi;c_Ktedonobacteria;o_Ktedonobacterales;f_Ktedonobacteraceae;g_JG30a-KF-32;s_uncultured_Ktedobacteria	0	0	0	1	1	0	1	0	0	0	0	0	0	1	0	0	0	0	0	0	0	0	0	0	0	0	0
p_Chloroflexi;c_Ktedonobacteria;o_Ktedonobacterales;f_Ktedonobacteraceae;g_uncultured;s_uncultured_bacterium	0	0	0	0	0	1	0	0	1	0	0	0	0	0	0	0	0	0	0	0	0	0	0	0	0	0	0
p_Chloroflexi;c_OLB14;o_OLB14;f_OLB14;g_OLB14;s_uncultured_bacterium	1	1	1	1	1	1	1	0	0	0	0	0	1	0	1	0	0	0	1	0	1	0	0	0	0	0	0
p_Chloroflexi;c_P2-11E;o_P2-11E;f_P2-11E;g_P2-11E;s_uncultured_bacterium	1	1	1	1	1	1	1	0	0	0	0	0	0	0	0	0	0	0	0	0	0	0	0	0	0	0	0
p_Chloroflexi;c_SHA-26;o_SHA-26;f_SHA-26;g_SHA-26;s_uncultured_bacterium	1	1	1	1	1	1	0	1	0	0	0	0	0	0	0	0	0	0	0	0	0	0	0	0	0	0	0
p_Chloroflexi;c_TK10;o_TK10;f_TK10;g_TK10;_	1	1	1	1	1	1	0	0	1	0	1	0	0	0	0	0	0	0	0	0	0	0	0	0	0	0	0
p_Chloroflexi;c_TK10;o_TK10;f_TK10;g_TK10;s_uncultured_bacterium	1	1	0	0	0	1	0	1	0	0	0	0	1	0	1	0	0	0	0	0	0	0	0	0	0	0	0
p_Chloroflexi;c_TK10;o_TK10;f_TK10;g_TK10;s_uncultured_Chloroflexi	1	1	1	1	1	1	0	0	1	0	1	0	0	0	0	0	0	0	0	0	0	0	0	0	0	0	0
p_Chloroflexi;c_TK10;o_TK10;f_TK10;g_TK10;s_uncultured_soil	1	1	1	1	1	1	1	0	0	1	0	0	0	0	1	0	0	0	1	0	0	0	0	0	0	0	0
p_Cyanobacteria;c_Cyanobacteriia;_;_;_;_	1	0	1	0	0	0	0	1	0	0	0	0	0	0	0	0	0	0	0	0	0	0	0	0	0	0	0
p_Cyanobacteria;c_Cyanobacteriia;o_Chloroplast;f_Chloroplast;g_Chloroplast;_	0	0	0	1	1	0	1	0	0	0	0	0	0	0	0	0	0	0	0	0	0	0	0	0	0	0	0
p_Cyanobacteria;c_Cyanobacteriia;o_Chloroplast;f_Chloroplast;g_Chloroplast;s_Picochlorum_sp.	0	0	0	1	0	0	1	0	0	0	0	0	0	0	0	0	0	0	0	0	0	0	0	0	0	0	0
p_Cyanobacteria;c_Cyanobacteriia;o_Cyanobacteriales;f_Cyanobacteriaceae;g_Annamia_HOs24;s_uncultured_bacterium	0	0	0	0	1	0	1	0	0	0	0	0	0	0	0	0	0	0	0	0	0	0	0	0	0	0	0
p_Cyanobacteria;c_Sericytochromatia;o_Sericytochromatia;f_Sericytochromatia;g_Sericytochromatia;s_metagenome	0	1	0	0	0	0	0	1	0	0	0	0	0	0	0	0	0	0	0	0	0	0	0	0	0	0	0
p_Cyanobacteria;c_Sericytochromatia;o_Sericytochromatia;f_Sericytochromatia;g_Sericytochromatia;s_uncultured_bacterium	1	1	1	1	1	1	0	1	0	0	0	0	0	0	0	0	0	0	0	0	0	0	0	0	0	0	0
p_Cyanobacteria;c_Vampirivibrionia;o_Obscuribacterales;f_Obscuribacteraceae;g_Obscuribacteraceae;s_uncultured_Clostridia	0	0	0	0	0	1	0	0	1	0	0	0	0	0	0	0	0	0	0	0	0	0	0	0	0	0	0
p_Dadabacteria;c_Dadabacteriia;o_Dadabacteriales;f_Dadabacteriales;g_Dadabacteriales;s_uncultured_bacterium	0	0	0	0	1	0	1	0	0	0	0	0	0	0	0	0	0	0	0	0	0	0	0	0	0	0	0
p_Dependentiae;c_Babeliae;o_Babeliales;_;_;_	1	0	1	0	0	0	1	0	0	0	0	0	0	0	0	0	0	0	0	0	0	0	0	0	0	0	0
p_Dependentiae;c_Babeliae;o_Babeliales;f_Babeliaceae;g_Babeliaceae;s_uncultured_bacterium	1	1	0	1	0	1	0	1	0	0	0	0	0	0	0	0	0	0	0	0	0	0	0	0	0	0	0
p_Dependentiae;c_Babeliae;o_Babeliales;f_Vermiphilaceae;g_Vermiphilaceae;s_uncultured_bacterium	1	1	0	0	1	1	0	1	0	0	0	0	0	0	0	0	0	0	0	0	0	0	0	0	0	0	0
p_Desulfobacterota;c_Desulfuromonadia;o_Geobacterales;f_Geobacteraceae;g_Citrifermentans;s_uncultured_Geobacter	0	0	0	0	0	1	0	0	1	0	0	0	0	0	0	0	0	0	0	0	0	0	0	0	0	0	0
p_Desulfobacterota;c_Desulfuromonadia;o_Geobacterales;f_Geobacteraceae;g_Geobacter;s_uncultured_Geobacteraceae	0	0	0	0	0	1	0	0	1	0	0	0	0	0	0	0	0	0	0	0	0	0	0	0	0	0	0
p_Desulfobacterota;c_uncultured;o_uncultured;f_uncultured;g_uncultured;_	1	1	0	0	1	1	0	0	1	0	0	0	0	0	0	0	0	0	0	0	0	0	0	0	0	0	0
p_Desulfobacterota;c_uncultured;o_uncultured;f_uncultured;g_uncultured;s_metagenome	0	0	0	0	0	1	0	0	1	0	0	0	0	0	0	0	0	0	0	0	0	0	0	0	0	0	0
p_Desulfobacterota;c_uncultured;o_uncultured;f_uncultured;g_uncultured;s_uncultured_bacterium	1	1	0	0	0	1	0	0	1	0	1	1	0	0	0	0	0	0	0	0	0	0	0	0	0	0	0
p_Desulfobacterota;c_uncultured;o_uncultured;f_uncultured;g_uncultured;s_uncultured_Desulfuromonadales	0	1	0	0	0	0	0	1	0	0	0	0	0	0	0	0	0	0	0	0	0	0	0	0	0	0	0
p_Desulfobacterota;c_uncultured;o_uncultured;f_uncultured;g_uncultured;s_uncultured_proteobacterium	1	1	0	0	0	1	0	0	1	0	1	0	0	0	0	0	0	0	0	0	0	0	0	0	0	0	0
p_Desulfobacterota;c_uncultured;o_uncultured;f_uncultured;g_uncultured;s_uncultured_sludge	0	1	0	0	0	1	0	0	1	0	0	0	0	0	0	0	0	0	0	0	0	0	0	0	0	0	0
p_Elusimicrobiota;_;_;_;_;_	1	1	0	0	0	1	0	1	0	0	0	0	0	0	0	0	0	0	0	0	0	0	0	0	0	0	0
p_Elusimicrobiota;c_Elusimicrobia;_;_;_;_	1	0	0	0	0	0	0	1	0	0	0	0	0	0	0	0	0	0	0	0	0	0	0	0	0	0	0
p_Elusimicrobiota;c_Elusimicrobia;o_Lineage_IV;f_Lineage_IV;g_Lineage_IV;_	1	1	1	1	1	1	1	0	0	0	0	0	0	0	0	0	0	0	0	0	0	0	0	0	0	0	0
p_Elusimicrobiota;c_Elusimicrobia;o_Lineage_IV;f_Lineage_IV;g_Lineage_IV;s_Elusimicrobia_bacterium	0	1	1	1	0	1	0	0	1	0	0	0	0	0	0	0	0	0	0	0	0	0	0	0	0	0	0
p_Elusimicrobiota;c_Elusimicrobia;o_Lineage_IV;f_Lineage_IV;g_Lineage_IV;s_metagenome	1	1	0	1	0	1	0	0	1	0	0	0	0	0	1	0	0	0	0	0	0	0	0	0	0	0	0
p_Elusimicrobiota;c_Elusimicrobia;o_Lineage_IV;f_Lineage_IV;g_Lineage_IV;s_uncultured_bacterium	1	1	1	1	1	1	1	0	0	0	0	0	0	0	0	0	0	0	0	0	0	0	0	0	0	0	0
p_Elusimicrobiota;c_Elusimicrobia;o_Lineage_IV;f_Lineage_IV;g_Lineage_IV;s_uncultured_soil	1	1	1	1	1	1	1	0	0	1	0	0	0	0	1	0	0	0	0	0	0	0	0	0	0	0	0
p_Elusimicrobiota;c_Elusimicrobia;o_MVP-88;f_MVP-88;g_MVP-88;s_uncultured_bacterium	1	1	1	1	1	1	1	0	0	0	0	0	0	0	0	0	0	0	0	0	0	0	0	0	0	0	0
p_Elusimicrobiota;c_Endomicrobia;o_Endomicrobiales;f_Endomicrobiaceae;g_Endomicrobium;s_Endomicrobium_proavitum	1	1	1	1	0	0	0	1	0	0	0	0	0	0	0	0	0	0	0	0	0	0	0	0	0	0	0
p_Elusimicrobiota;c_Lineage_IIa;o_Lineage_IIa;f_Lineage_IIa;g_Lineage_IIa;_	1	1	1	1	0	1	0	1	0	0	0	0	0	0	0	0	0	0	0	0	0	0	0	0	0	0	0
p_Elusimicrobiota;c_Lineage_IIa;o_Lineage_IIa;f_Lineage_IIa;g_Lineage_IIa;s_actinobacterium_YJF1-30	0	1	0	0	0	1	0	0	1	0	0	0	0	0	0	0	0	0	0	0	0	0	0	0	0	0	0
p_Elusimicrobiota;c_Lineage_IIa;o_Lineage_IIa;f_Lineage_IIa;g_Lineage_IIa;s_metagenome	0	0	1	1	1	1	1	0	0	0	0	0	0	0	0	0	0	0	0	0	0	0	0	0	0	0	0
p_Elusimicrobiota;c_Lineage_IIa;o_Lineage_IIa;f_Lineage_IIa;g_Lineage_IIa;s_uncultured_bacterium	1	1	1	1	1	1	0	1	0	0	0	0	0	0	0	0	0	0	0	0	0	0	0	0	0	0	0
p_Elusimicrobiota;c_Lineage_IIb;o_Lineage_IIb;f_Lineage_IIb;g_Lineage_IIb;s_uncultured_bacterium	1	1	1	1	1	1	0	0	1	0	0	0	0	0	0	0	0	0	0	0	0	0	0	0	0	0	0
p_Elusimicrobiota;c_Lineage_IIb;o_Lineage_IIb;f_Lineage_IIb;g_Lineage_IIb;s_uncultured_soil	0	0	1	1	1	1	1	0	0	0	0	0	0	0	0	0	0	0	0	0	0	0	0	0	0	0	0
p_Elusimicrobiota;c_Lineage_IIc;o_Lineage_IIc;f_Lineage_IIc;g_Lineage_IIc;s_uncultured_bacterium	1	1	1	1	1	0	1	0	0	1	0	0	0	0	1	0	0	0	0	0	0	0	0	0	0	0	0
p_Entotheonellaeota;c_Entotheonellia;o_Entotheonellales;f_Entotheonellaceae;g_Entotheonellaceae;s_uncultured_bacterium	0	1	0	0	0	0	0	1	0	0	0	0	0	0	0	0	0	0	0	0	0	0	0	0	0	0	0
p_FCPU426;c_FCPU426;o_FCPU426;f_FCPU426;g_FCPU426;_	0	1	0	0	0	0	0	1	0	0	0	0	0	0	0	0	0	0	0	0	0	0	0	0	0	0	0
p_FCPU426;c_FCPU426;o_FCPU426;f_FCPU426;g_FCPU426;s_metagenome	0	0	0	0	0	1	0	0	1	0	0	0	0	0	0	0	0	0	0	0	0	0	0	0	0	0	0
p_FCPU426;c_FCPU426;o_FCPU426;f_FCPU426;g_FCPU426;s_uncultured_bacterium	1	1	1	1	1	1	1	0	0	0	0	0	0	0	1	0	0	0	0	0	0	0	0	0	0	0	0
p_Fibrobacterota;c_Fibrobacteria;o_Fibrobacterales;f_Fibrobacteraceae;g_Fibrobacteraceae;s_uncultured_bacterium	0	0	0	0	0	1	0	0	1	0	0	0	0	0	0	0	0	0	0	0	0	0	0	0	0	0	0
p_Fibrobacterota;c_Fibrobacteria;o_Fibrobacterales;f_Fibrobacterales;g_BBMC-4;s_metagenome	0	0	0	0	0	1	0	0	1	0	0	0	0	0	0	0	0	0	0	0	0	0	0	0	0	0	0
p_Firmicutes;c_Bacilli;_;_;_;_	0	0	1	1	0	1	0	0	1	0	0	0	0	0	0	0	0	0	0	0	0	0	0	0	0	0	0
p_Firmicutes;c_Bacilli;o_Alicyclobacillales;f_Alicyclobacillaceae;g_Effusibacillus;s_uncultured_Bacilli	1	0	0	0	0	0	0	1	0	0	0	0	0	0	0	0	0	0	0	0	0	0	0	0	0	0	0
p_Firmicutes;c_Bacilli;o_Alicyclobacillales;f_Alicyclobacillaceae;g_Tumebacillus;_	0	0	1	0	0	1	1	0	0	0	0	0	0	0	0	0	0	0	0	0	0	0	0	0	0	0	0
p_Firmicutes;c_Bacilli;o_Bacillales;f_Bacillaceae;g_Bacillus;_	1	1	1	1	1	1	0	0	1	0	0	0	0	0	0	0	0	0	0	0	0	0	0	0	0	0	0
p_Firmicutes;c_Bacilli;o_Bacillales;f_Bacillaceae;g_Bacillus;s_Bacillus_aryabhattai	1	1	1	1	0	1	0	0	1	0	0	0	0	0	0	0	0	0	0	0	0	0	0	0	0	0	0
p_Firmicutes;c_Bacilli;o_Bacillales;f_Bacillaceae;g_Bacillus;s_Bacillus_niacini	0	1	0	0	0	0	0	1	0	0	0	0	0	0	0	0	0	0	0	0	0	0	0	0	0	0	0
p_Firmicutes;c_Bacilli;o_Bacillales;f_Bacillaceae;g_Bacillus;s_Bacillus_pseudomycoides	0	0	0	1	0	0	1	0	0	0	0	0	0	0	0	0	0	0	0	0	0	0	0	0	0	0	0
p_Firmicutes;c_Bacilli;o_Paenibacillales;f_Paenibacillaceae;g_Paenibacillus;_	1	0	1	1	0	1	0	1	0	0	0	0	0	0	0	0	0	0	0	0	0	0	0	0	0	0	0
p_Firmicutes;c_Bacilli;o_Paenibacillales;f_Paenibacillaceae;g_Paenibacillus;s_Paenibacillus_alginolyticus	0	1	0	0	0	0	0	1	0	0	0	0	0	0	0	0	0	0	0	0	0	0	0	0	0	0	0
p_Firmicutes;c_Bacilli;o_Paenibacillales;f_Paenibacillaceae;g_Paenibacillus;s_uncultured_Paenibacillaceae	1	0	0	1	0	0	1	0	0	0	0	0	0	0	0	0	0	0	0	0	0	0	0	0	0	0	0
p_Firmicutes;c_Firmicutes;o_Firmicutes;f_Firmicutes;g_Firmicutes;s_uncultured_bacterium	0	0	0	1	0	0	1	0	0	0	0	0	0	0	0	0	0	0	0	0	0	0	0	0	0	0	0
p_Firmicutes;c_Limnochordia;o_Limnochordia;f_Limnochordia;g_Hydrogenispora;s_uncultured_Firmicutes	0	0	0	0	0	1	0	0	1	0	0	0	0	0	0	0	0	0	0	0	0	0	0	0	0	0	0
p_Firmicutes;c_Negativicutes;o_Veillonellales-Selenomonadales;f_Sporomusaceae;_;_	0	0	0	0	0	1	0	0	1	0	0	0	0	0	0	0	0	0	0	0	0	0	0	0	0	0	0
p_Firmicutes;c_Negativicutes;o_Veillonellales-Selenomonadales;f_Sporomusaceae;g_Anaerospora;_	0	0	0	0	1	0	1	0	0	0	0	0	0	0	0	0	0	0	0	0	0	0	0	0	0	0	0
p_Firmicutes;c_Symbiobacteriia;o_Symbiobacteriales;f_Symbiobacteraceae;_;_	0	0	1	0	1	0	1	0	0	0	0	0	0	0	0	0	0	0	0	0	0	0	0	0	0	0	0
p_Firmicutes;c_Symbiobacteriia;o_Symbiobacteriales;f_Symbiobacteraceae;g_uncultured;s_uncultured_Firmicutes	0	0	0	0	1	0	1	0	0	0	0	0	0	0	0	0	0	0	0	0	0	0	0	0	0	0	0
p_GAL15;c_GAL15;o_GAL15;f_GAL15;g_GAL15;s_uncultured_bacterium	1	1	1	1	1	1	0	1	0	0	0	0	0	0	0	1	0	0	0	0	0	0	0	0	0	0	0
p_Gemmatimonadota;c_Gemmatimonadetes;o_Gemmatimonadales;f_Gemmatimonadaceae;_;_	1	1	1	1	1	1	0	0	1	1	0	0	0	0	1	0	0	0	0	0	0	0	0	0	0	0	0
p_Gemmatimonadota;c_Gemmatimonadetes;o_Gemmatimonadales;f_Gemmatimonadaceae;g_Gemmatimonas;_	1	1	1	1	1	1	1	0	0	0	0	0	0	0	0	0	0	0	0	0	0	0	0	0	0	0	0
p_Gemmatimonadota;c_Gemmatimonadetes;o_Gemmatimonadales;f_Gemmatimonadaceae;g_Gemmatimonas;s_uncultured_bacterium	1	1	1	1	1	1	0	0	1	0	1	0	0	0	0	0	0	0	0	0	0	0	0	0	0	0	0
p_Gemmatimonadota;c_Gemmatimonadetes;o_Gemmatimonadales;f_Gemmatimonadaceae;g_Gemmatimonas;s_uncultured_Gemmatimonadetes	1	1	1	1	1	1	0	1	0	0	0	0	0	0	0	0	0	0	0	0	0	0	0	0	0	0	0
p_Gemmatimonadota;c_Gemmatimonadetes;o_Gemmatimonadales;f_Gemmatimonadaceae;g_Gemmatimonas;s_uncultured_Gemmatimonas	0	1	0	0	0	1	0	0	1	0	0	0	0	0	0	0	0	0	0	0	0	0	0	0	0	0	0
p_Gemmatimonadota;c_Gemmatimonadetes;o_Gemmatimonadales;f_Gemmatimonadaceae;g_Gemmatimonas;s_uncultured_soil	0	0	0	0	0	1	0	0	1	0	0	0	0	0	0	0	0	0	0	0	0	0	0	0	0	0	0
p_Gemmatimonadota;c_Gemmatimonadetes;o_Gemmatimonadales;f_Gemmatimonadaceae;g_Roseisolibacter;_	1	1	1	1	1	1	0	0	1	0	0	0	0	0	1	0	0	0	0	0	0	0	0	0	0	0	0
p_Gemmatimonadota;c_Gemmatimonadetes;o_Gemmatimonadales;f_Gemmatimonadaceae;g_Roseisolibacter;s_uncultured_bacterium	1	1	1	0	0	1	0	1	0	0	0	0	0	0	0	0	0	0	0	0	0	0	0	0	0	0	0
p_Gemmatimonadota;c_Gemmatimonadetes;o_Gemmatimonadales;f_Gemmatimonadaceae;g_Roseisolibacter;s_uncultured_soil	1	1	1	1	1	1	0	0	1	1	0	0	0	0	1	0	0	0	1	0	1	0	0	0	0	0	0
p_Gemmatimonadota;c_Gemmatimonadetes;o_Gemmatimonadales;f_Gemmatimonadaceae;g_uncultured;_	1	1	1	1	1	1	0	0	1	0	0	0	0	0	0	1	0	0	0	0	0	0	0	0	0	0	0
p_Gemmatimonadota;c_Gemmatimonadetes;o_Gemmatimonadales;f_Gemmatimonadaceae;g_uncultured;s_uncultured_bacterium	1	1	1	1	1	1	0	0	1	0	1	0	0	0	0	0	0	0	0	0	0	0	0	0	0	0	0
p_Gemmatimonadota;c_Gemmatimonadetes;o_Gemmatimonadales;f_Gemmatimonadaceae;g_uncultured;s_uncultured_Gemmatimonadetes	1	1	0	0	0	1	0	0	1	0	0	0	0	0	1	0	0	0	0	0	0	0	0	0	0	0	0
p_Gemmatimonadota;c_Gemmatimonadetes;o_Gemmatimonadales;f_Gemmatimonadaceae;g_uncultured;s_uncultured_Gemmatimonas	1	1	1	1	1	1	0	0	1	0	0	0	0	0	0	0	0	0	1	0	0	0	0	0	0	0	0
p_Gemmatimonadota;c_Gemmatimonadetes;o_Gemmatimonadales;f_Gemmatimonadaceae;g_uncultured;s_uncultured_proteobacterium	0	1	0	0	0	1	0	1	0	0	0	0	0	0	0	0	0	0	0	0	0	0	0	0	0	0	0
p_Gemmatimonadota;c_Gemmatimonadetes;o_Gemmatimonadales;f_Gemmatimonadaceae;g_uncultured;s_uncultured_soil	1	1	1	1	1	1	1	0	0	0	0	0	0	0	1	0	0	0	0	0	0	0	0	0	0	0	0
p_Latescibacterota;c_Latescibacteria;o_Latescibacterales;f_Latescibacteraceae;g_Latescibacteraceae;s_metagenome	1	1	0	0	0	1	0	0	1	0	1	0	0	0	0	0	0	0	0	0	0	0	0	0	0	0	0
p_Latescibacterota;c_Latescibacterota;o_Latescibacterota;f_Latescibacterota;g_Latescibacterota;_	1	1	0	0	0	1	0	0	1	0	1	0	0	0	0	0	0	0	0	0	0	0	0	0	0	0	0
p_Latescibacterota;c_Latescibacterota;o_Latescibacterota;f_Latescibacterota;g_Latescibacterota;s_metagenome	0	1	1	1	0	1	0	0	1	0	1	0	0	0	0	0	0	0	0	0	0	0	0	0	0	0	0
p_Latescibacterota;c_Latescibacterota;o_Latescibacterota;f_Latescibacterota;g_Latescibacterota;s_uncultured_Acidobacterium	1	1	0	1	0	1	0	0	1	0	1	0	0	0	0	0	0	0	0	0	0	0	0	0	0	0	0
p_Latescibacterota;c_Latescibacterota;o_Latescibacterota;f_Latescibacterota;g_Latescibacterota;s_uncultured_bacterium	1	1	0	0	0	1	0	0	1	0	1	0	0	0	0	0	0	0	0	0	0	0	0	0	0	0	0
p_Latescibacterota;c_Latescibacterota;o_Latescibacterota;f_Latescibacterota;g_Latescibacterota;s_uncultured_Latescibacteria	1	1	0	0	0	1	0	1	0	0	0	0	0	0	1	0	0	0	0	0	0	0	0	0	0	0	0
p_Latescibacterota;c_Latescibacterota;o_Latescibacterota;f_Latescibacterota;g_Latescibacterota;s_uncultured_soil	1	1	0	0	0	1	0	0	1	0	1	0	0	0	1	0	0	0	0	0	0	0	0	0	0	0	0
p_MBNT15;c_MBNT15;o_MBNT15;f_MBNT15;g_MBNT15;s_uncultured_Myxococcales	1	1	1	1	1	1	0	1	0	0	0	0	0	0	0	0	0	0	0	0	0	0	0	0	0	0	0
p_Methylomirabilota;c_Methylomirabilia;o_Rokubacteriales;f_Rokubacteriales;g_Rokubacteriales;s_uncultured_bacterium	1	1	1	1	1	1	0	0	1	0	1	0	0	0	1	0	0	0	1	0	0	0	0	0	0	0	0
p_Methylomirabilota;c_Methylomirabilia;o_Rokubacteriales;f_WX65;g_WX65;s_uncultured_bacterium	0	1	0	0	0	1	0	0	1	0	1	0	0	0	0	0	0	0	0	0	0	0	0	0	0	0	0
p_Myxococcota;_;_;_;_;_	1	0	0	0	0	0	0	1	0	0	0	0	0	0	0	0	0	0	0	0	0	0	0	0	0	0	0
p_Myxococcota;c_bacteriap25;o_bacteriap25;f_bacteriap25;g_bacteriap25;_	1	1	0	1	1	1	0	0	1	0	1	0	0	0	0	0	0	0	0	0	0	0	0	0	0	0	0
p_Myxococcota;c_bacteriap25;o_bacteriap25;f_bacteriap25;g_bacteriap25;s_metagenome	0	0	0	0	0	1	0	0	1	0	0	0	0	0	0	0	0	0	0	0	0	0	0	0	0	0	0
p_Myxococcota;c_bacteriap25;o_bacteriap25;f_bacteriap25;g_bacteriap25;s_uncultured_bacterium	1	1	1	1	1	1	0	0	1	0	0	0	0	0	0	0	0	0	0	0	0	0	0	0	0	0	0
p_Myxococcota;c_bacteriap25;o_bacteriap25;f_bacteriap25;g_bacteriap25;s_uncultured_proteobacterium	0	0	0	0	0	1	0	0	1	0	0	0	0	0	0	0	0	0	0	0	0	0	0	0	0	0	0
p_Myxococcota;c_bacteriap25;o_bacteriap25;f_bacteriap25;g_bacteriap25;s_uncultured_Syntrophobacterales	0	1	0	0	0	0	0	1	0	0	0	0	0	0	0	0	0	0	0	0	0	0	0	0	0	0	0
p_Myxococcota;c_Myxococcia;o_Myxococcales;_;_;_	1	0	1	1	1	1	1	0	0	0	0	0	0	0	0	0	0	0	0	0	0	0	0	0	0	0	0
p_Myxococcota;c_Myxococcia;o_Myxococcales;f_27F-1492R;g_27F-1492R;s_uncultured_bacterium	1	1	1	1	1	1	0	1	0	0	0	0	0	0	0	0	0	0	0	0	0	0	0	0	0	0	0
p_Myxococcota;c_Myxococcia;o_Myxococcales;f_Anaeromyxobacteraceae;g_Anaeromyxobacter;_	1	1	1	1	1	1	1	0	0	1	0	0	0	0	1	0	0	0	0	0	0	0	0	0	0	0	0
p_Myxococcota;c_Myxococcia;o_Myxococcales;f_Anaeromyxobacteraceae;g_Anaeromyxobacter;s_metagenome	0	0	0	1	0	0	1	0	0	0	0	0	0	0	0	0	0	0	0	0	0	0	0	0	0	0	0
p_Myxococcota;c_Myxococcia;o_Myxococcales;f_Anaeromyxobacteraceae;g_Anaeromyxobacter;s_myxobacterium_KC	0	1	0	0	0	1	0	1	0	0	0	0	0	0	0	0	0	0	0	0	0	0	0	0	0	0	0
p_Myxococcota;c_Myxococcia;o_Myxococcales;f_Anaeromyxobacteraceae;g_Anaeromyxobacter;s_uncultured_bacterium	1	1	0	0	0	1	0	0	1	1	0	0	0	0	1	0	0	0	0	0	0	0	0	0	0	0	0
p_Myxococcota;c_Myxococcia;o_Myxococcales;f_Anaeromyxobacteraceae;g_Anaeromyxobacter;s_uncultured_delta	1	1	0	1	0	0	0	1	0	0	0	0	0	0	0	0	0	0	0	0	0	0	0	0	0	0	0
p_Myxococcota;c_Myxococcia;o_Myxococcales;f_Anaeromyxobacteraceae;g_Anaeromyxobacter;s_uncultured_proteobacterium	1	1	1	1	1	1	0	1	0	0	0	0	0	0	0	1	0	0	0	0	0	0	0	0	0	0	0
p_Myxococcota;c_Myxococcia;o_Myxococcales;f_Myxococcaceae;_;_	1	1	1	1	1	1	0	1	0	0	0	0	0	0	0	1	0	0	0	0	0	0	0	0	0	0	0
p_Myxococcota;c_Myxococcia;o_Myxococcales;f_Myxococcaceae;g_Aggregicoccus;_	0	0	1	1	1	0	1	0	0	0	0	0	0	0	0	0	0	0	0	0	0	0	0	0	0	0	0
p_Myxococcota;c_Myxococcia;o_Myxococcales;f_Myxococcaceae;g_Archangium;s_uncultured_bacterium	1	1	0	0	0	0	0	1	0	0	0	0	0	0	0	0	0	0	0	0	0	0	0	0	0	0	0
p_Myxococcota;c_Myxococcia;o_Myxococcales;f_Myxococcaceae;g_KD3-10;_	0	0	0	0	1	0	1	0	0	0	0	0	0	0	0	0	0	0	0	0	0	0	0	0	0	0	0
p_Myxococcota;c_Myxococcia;o_Myxococcales;f_Myxococcaceae;g_KD3-10;s_metagenome	1	1	1	1	1	1	0	0	1	0	0	0	0	0	0	0	0	0	0	0	0	0	0	0	0	0	0
p_Myxococcota;c_Myxococcia;o_Myxococcales;f_Myxococcaceae;g_Myxococcaceae;s_uncultured_bacterium	0	1	0	0	0	1	0	1	0	0	0	0	0	0	0	0	0	0	0	0	0	0	0	0	0	0	0
p_Myxococcota;c_Myxococcia;o_Myxococcales;f_Myxococcaceae;g_P3OB-42;_	1	1	0	1	1	1	0	1	0	0	0	0	0	0	0	0	0	0	0	0	0	0	0	0	0	0	0
p_Myxococcota;c_Myxococcia;o_Myxococcales;f_Myxococcaceae;g_P3OB-42;s_metagenome	1	1	0	1	0	1	0	0	1	0	0	0	0	0	0	0	0	0	0	0	0	0	0	0	0	0	0
p_Myxococcota;c_Myxococcia;o_Myxococcales;f_Myxococcaceae;g_P3OB-42;s_uncultured_bacterium	0	1	1	0	0	1	0	0	1	0	0	0	0	0	0	0	0	0	0	0	0	0	0	0	0	0	0
p_Myxococcota;c_Myxococcia;o_Myxococcales;f_Myxococcaceae;g_P3OB-42;s_uncultured_Cystobacterineae	1	1	1	1	1	1	1	0	0	0	0	0	0	0	1	1	0	0	0	0	1	1	0	0	0	0	0
p_Myxococcota;c_Myxococcia;o_Myxococcales;f_Myxococcaceae;g_P3OB-42;s_uncultured_delta	1	1	0	0	0	1	0	1	0	0	0	0	0	0	0	0	0	0	0	0	0	0	0	0	0	0	0
p_Myxococcota;c_Myxococcia;o_Myxococcales;f_Myxococcaceae;g_uncultured;_	1	1	1	1	1	1	0	0	1	0	0	0	0	0	0	0	0	0	0	0	0	0	0	0	0	0	0
p_Myxococcota;c_Myxococcia;o_Myxococcales;f_Myxococcaceae;g_uncultured;s_uncultured_Archangiaceae	0	1	0	0	0	1	0	0	1	0	0	0	0	0	0	0	0	0	0	0	0	0	0	0	0	0	0
p_Myxococcota;c_Myxococcia;o_Myxococcales;f_Myxococcaceae;g_uncultured;s_uncultured_bacterium	1	1	1	1	0	1	0	1	0	0	0	0	0	0	0	0	0	0	0	0	0	0	0	0	0	0	0
p_Myxococcota;c_Myxococcia;o_Myxococcales;f_Myxococcaceae;g_uncultured;s_uncultured_Cystobacterineae	1	0	1	0	0	0	0	1	0	0	0	0	0	0	0	1	0	0	0	0	0	0	0	0	0	0	0
p_Myxococcota;c_Polyangia;o_Blfdi19;f_Blfdi19;g_Blfdi19;s_metagenome	1	1	0	0	0	1	0	0	1	0	0	0	0	0	0	0	0	0	0	0	0	0	0	0	0	0	0
p_Myxococcota;c_Polyangia;o_Blfdi19;f_Blfdi19;g_Blfdi19;s_uncultured_Cystobacterineae	0	0	0	0	0	1	0	0	1	0	0	0	0	0	0	0	0	0	0	0	0	0	0	0	0	0	0
p_Myxococcota;c_Polyangia;o_Blfdi19;f_Blfdi19;g_Blfdi19;s_uncultured_soil	1	1	1	1	1	1	1	0	0	0	0	0	0	0	0	0	0	0	0	0	0	0	0	0	0	0	0
p_Myxococcota;c_Polyangia;o_Haliangiales;f_Haliangiaceae;g_Haliangium;_	1	1	1	1	1	1	0	1	0	0	0	0	0	0	0	0	0	0	0	0	0	0	0	0	0	0	0
p_Myxococcota;c_Polyangia;o_Haliangiales;f_Haliangiaceae;g_Haliangium;s_uncultured_bacterium	1	1	1	1	1	1	1	0	0	0	0	0	0	0	0	0	0	0	0	0	0	0	0	0	0	0	0
p_Myxococcota;c_Polyangia;o_Haliangiales;f_Haliangiaceae;g_Haliangium;s_uncultured_delta	0	1	0	0	0	1	0	1	0	0	0	0	0	0	0	0	0	0	0	0	0	0	0	0	0	0	0
p_Myxococcota;c_Polyangia;o_Haliangiales;f_Haliangiaceae;g_Haliangium;s_uncultured_Nannocystineae	1	1	1	1	1	1	1	0	0	0	0	0	0	0	1	0	0	0	1	0	1	0	0	0	0	0	0
p_Myxococcota;c_Polyangia;o_mle1-27;f_mle1-27;g_mle1-27;_	0	1	1	1	1	1	1	0	0	0	0	0	0	0	0	0	0	0	0	0	0	0	0	0	0	0	0
p_Myxococcota;c_Polyangia;o_mle1-27;f_mle1-27;g_mle1-27;s_metagenome	0	0	1	1	1	0	1	0	0	0	0	0	0	0	0	0	0	0	0	0	0	0	0	0	0	0	0
p_Myxococcota;c_Polyangia;o_mle1-27;f_mle1-27;g_mle1-27;s_uncultured_bacterium	0	1	0	0	0	0	0	1	0	0	0	0	0	0	0	0	0	0	0	0	0	0	0	0	0	0	0
p_Myxococcota;c_Polyangia;o_mle1-27;f_mle1-27;g_mle1-27;s_uncultured_delta	0	0	0	1	1	0	1	0	0	0	0	0	0	0	0	0	0	0	0	0	0	0	0	0	0	0	0
p_Myxococcota;c_Polyangia;o_mle1-27;f_mle1-27;g_mle1-27;s_uncultured_Myxococcales	1	1	0	0	0	1	0	0	1	0	0	0	0	0	1	0	0	0	1	0	0	0	0	0	0	0	0
p_Myxococcota;c_Polyangia;o_mle1-27;f_mle1-27;g_mle1-27;s_uncultured_proteobacterium	1	1	1	1	1	1	0	1	0	0	0	0	0	0	0	1	0	0	0	0	0	0	0	0	0	0	0
p_Myxococcota;c_Polyangia;o_mle1-27;f_mle1-27;g_mle1-27;s_uncultured_Sorangiineae	1	1	1	1	1	1	1	0	0	0	0	0	0	0	1	0	0	0	0	0	0	0	0	0	0	0	0
p_Myxococcota;c_Polyangia;o_Polyangiales;_;_;_	1	0	1	1	1	1	1	0	0	0	0	0	0	0	0	0	0	0	0	0	0	0	0	0	0	0	0
p_Myxococcota;c_Polyangia;o_Polyangiales;f_BIrii41;g_BIrii41;_	1	1	1	1	0	1	1	0	0	0	0	0	0	0	0	0	0	0	0	0	0	0	0	0	0	0	0
p_Myxococcota;c_Polyangia;o_Polyangiales;f_BIrii41;g_BIrii41;s_uncultured_bacterium	1	1	1	1	1	1	0	1	0	0	0	0	0	0	0	0	0	0	0	0	0	0	0	0	0	0	0
p_Myxococcota;c_Polyangia;o_Polyangiales;f_BIrii41;g_BIrii41;s_uncultured_delta	1	0	0	1	0	0	1	0	0	0	0	0	0	0	0	0	0	0	0	0	0	0	0	0	0	0	0
p_Myxococcota;c_Polyangia;o_Polyangiales;f_BIrii41;g_BIrii41;s_uncultured_Sorangiineae	1	1	0	1	0	1	0	0	1	0	0	0	0	0	0	0	0	0	0	0	0	0	0	0	0	0	0
p_Myxococcota;c_Polyangia;o_Polyangiales;f_Phaselicystidaceae;g_Phaselicystis;_	0	1	0	0	0	0	0	1	0	0	0	0	0	0	0	0	0	0	0	0	0	0	0	0	0	0	0
p_Myxococcota;c_Polyangia;o_Polyangiales;f_Phaselicystidaceae;g_Phaselicystis;s_metagenome	0	1	1	1	1	1	1	0	0	0	0	0	0	0	1	0	0	0	0	0	0	0	0	0	0	1	0
p_Myxococcota;c_Polyangia;o_Polyangiales;f_Phaselicystidaceae;g_Phaselicystis;s_uncultured_bacterium	0	0	1	1	1	0	1	0	0	0	0	0	0	0	1	0	0	0	0	0	0	0	0	0	0	0	0
p_Myxococcota;c_Polyangia;o_Polyangiales;f_Phaselicystidaceae;g_Phaselicystis;s_uncultured_Byssovorax	1	1	1	1	1	1	0	1	0	0	0	0	0	0	0	0	0	0	0	0	0	0	0	0	0	0	0
p_Myxococcota;c_Polyangia;o_Polyangiales;f_Polyangiaceae;_;_	1	1	1	1	1	0	0	1	0	0	0	0	0	0	0	0	0	0	0	0	0	0	0	0	0	0	0
p_Myxococcota;c_Polyangia;o_Polyangiales;f_Polyangiaceae;g_Labilithrix;s_Labilithrix_luteola	0	0	0	1	0	0	1	0	0	0	0	0	0	0	0	0	0	0	0	0	0	0	0	0	0	0	0
p_Myxococcota;c_Polyangia;o_Polyangiales;f_Polyangiaceae;g_Pajaroellobacter;_	1	1	1	1	1	1	0	0	1	0	0	0	0	0	0	0	0	0	0	0	0	0	0	0	0	0	0
p_Myxococcota;c_Polyangia;o_Polyangiales;f_Polyangiaceae;g_Pajaroellobacter;s_metagenome	1	1	1	1	1	1	0	0	1	0	0	0	0	0	0	0	0	0	1	0	0	0	0	0	0	0	0
p_Myxococcota;c_Polyangia;o_Polyangiales;f_Polyangiaceae;g_Pajaroellobacter;s_soil_metagenome	1	1	1	1	1	1	1	0	0	0	0	0	0	0	0	0	0	0	0	0	0	0	0	0	0	0	0
p_Myxococcota;c_Polyangia;o_Polyangiales;f_Polyangiaceae;g_Pajaroellobacter;s_uncultured_bacterium	1	1	1	1	1	1	1	0	0	0	0	0	0	0	0	0	0	0	0	0	0	0	0	0	0	0	0
p_Myxococcota;c_Polyangia;o_Polyangiales;f_Polyangiaceae;g_Pajaroellobacter;s_uncultured_delta	1	1	0	1	1	1	0	1	0	0	0	0	0	0	1	0	0	0	0	0	0	0	0	0	0	0	0
p_Myxococcota;c_Polyangia;o_Polyangiales;f_Polyangiaceae;g_Pajaroellobacter;s_uncultured_Polyangiaceae	1	1	1	1	1	1	1	0	0	0	0	0	0	0	1	1	0	0	1	0	1	1	0	0	0	0	0
p_Myxococcota;c_Polyangia;o_Polyangiales;f_Polyangiaceae;g_Polyangiaceae;s_uncultured_bacterium	0	0	1	1	0	0	1	0	0	0	0	0	0	0	0	0	0	0	0	0	0	0	0	0	0	0	0
p_Myxococcota;c_Polyangia;o_Polyangiales;f_Sandaracinaceae;g_uncultured;_	1	1	0	0	0	1	0	0	1	0	0	0	0	0	0	0	0	0	0	0	0	0	0	0	0	0	0
p_Myxococcota;c_Polyangia;o_Polyangiales;f_Sandaracinaceae;g_uncultured;s_delta_proteobacterium	0	1	0	0	0	1	0	0	1	0	0	0	0	0	0	0	0	0	0	0	0	0	0	0	0	0	0
p_Myxococcota;c_Polyangia;o_Polyangiales;f_Sandaracinaceae;g_uncultured;s_metagenome	1	1	0	1	1	1	0	0	1	0	0	0	0	0	0	0	0	0	0	0	0	0	0	0	0	0	0
p_Myxococcota;c_Polyangia;o_Polyangiales;f_Sandaracinaceae;g_uncultured;s_uncultured_bacterium	1	1	0	0	0	1	0	0	1	0	1	0	0	0	0	0	0	0	0	0	0	0	0	0	0	0	0
p_Myxococcota;c_Polyangia;o_Polyangiales;f_Sandaracinaceae;g_uncultured;s_uncultured_soil	0	0	0	0	0	1	0	0	1	0	0	0	0	0	0	0	0	0	0	0	0	0	0	0	0	0	0
p_NB1-j;c_NB1-j;o_NB1-j;f_NB1-j;g_NB1-j;s_uncultured_bacterium	1	0	0	0	0	0	0	1	0	0	0	0	0	0	0	0	0	0	0	0	0	0	0	0	0	0	0
p_NB1-j;c_NB1-j;o_NB1-j;f_NB1-j;g_NB1-j;s_uncultured_Green	0	0	0	0	0	1	0	0	1	0	0	0	0	0	0	0	0	0	0	0	0	0	0	0	0	0	0
p_NB1-j;c_NB1-j;o_NB1-j;f_NB1-j;g_NB1-j;s_uncultured_soil	0	1	0	0	0	1	0	0	1	0	1	0	0	0	0	0	0	0	0	0	0	0	0	0	0	0	0
p_Nitrospirota;c_Nitrospiria;o_Nitrospirales;f_Nitrospiraceae;g_Nitrospira;_	1	1	0	1	0	1	0	0	1	0	0	0	0	0	0	0	0	0	0	0	0	0	0	0	0	0	0
p_Nitrospirota;c_Nitrospiria;o_Nitrospirales;f_Nitrospiraceae;g_Nitrospira;s_Nitrospira_defluvii	1	1	1	1	1	1	0	1	0	0	0	0	0	0	0	0	0	0	0	0	0	0	0	0	0	0	0
p_Nitrospirota;c_Nitrospiria;o_Nitrospirales;f_Nitrospiraceae;g_Nitrospira;s_Nitrospira_japonica	1	1	1	1	1	1	0	0	1	0	1	0	0	0	0	0	0	0	0	0	0	0	0	0	0	0	0
p_Nitrospirota;c_Nitrospiria;o_Nitrospirales;f_Nitrospiraceae;g_Nitrospira;s_Nitrospira_sp.	0	0	0	0	0	1	0	0	1	0	0	0	0	0	0	0	0	0	0	0	0	0	0	0	0	0	0
p_Nitrospirota;c_Nitrospiria;o_Nitrospirales;f_Nitrospiraceae;g_Nitrospira;s_Nitrospirae_bacterium	1	0	1	1	0	0	1	0	0	0	0	0	0	0	0	0	0	0	0	0	0	0	0	0	0	0	0
p_Nitrospirota;c_Nitrospiria;o_Nitrospirales;f_Nitrospiraceae;g_Nitrospira;s_uncultured_Green	1	1	1	1	1	1	1	0	0	0	0	0	0	0	0	0	0	0	0	0	0	0	0	0	0	0	0
p_Nitrospirota;c_Nitrospiria;o_Nitrospirales;f_Nitrospiraceae;g_Nitrospira;s_uncultured_soil	1	1	1	1	1	1	1	0	0	0	0	0	0	0	0	0	0	0	0	0	0	0	0	0	0	0	0
p_Patescibacteria;c_ABY1;o_Candidatus_Magasanikbacteria;f_Candidatus_Magasanikbacteria;g_Candidatus_Magasanikbacteria;_	0	0	0	0	0	1	0	0	1	0	0	0	0	0	0	0	0	0	0	0	0	0	0	0	0	0	0
p_Patescibacteria;c_ABY1;o_Candidatus_Magasanikbacteria;f_Candidatus_Magasanikbacteria;g_Candidatus_Magasanikbacteria;s_uncultured_bacterium	1	1	0	1	0	1	0	1	0	0	0	0	0	0	0	0	0	0	0	0	0	0	0	0	0	0	0
p_Patescibacteria;c_Gracilibacteria;o_Candidatus_Peribacteria;f_Candidatus_Peribacteria;g_Candidatus_Peribacteria;_	1	1	1	1	1	0	1	0	0	0	0	0	0	0	1	0	0	0	1	0	1	0	0	0	0	0	0
p_Patescibacteria;c_Gracilibacteria;o_Candidatus_Peribacteria;f_Candidatus_Peribacteria;g_Candidatus_Peribacteria;s_Candidatus_Peribacteria	0	1	0	1	0	0	0	1	0	0	0	0	0	0	0	0	0	0	0	0	0	0	0	0	0	0	0
p_Patescibacteria;c_Gracilibacteria;o_Candidatus_Peribacteria;f_Candidatus_Peribacteria;g_Candidatus_Peribacteria;s_uncultured_bacterium	1	1	1	1	0	1	1	0	0	0	0	0	0	0	0	0	0	0	0	0	0	0	0	0	0	0	0
p_Patescibacteria;c_Microgenomatia;o_Candidatus_Levybacteria;f_Candidatus_Levybacteria;g_Candidatus_Levybacteria;_	0	0	1	0	0	0	1	0	0	0	0	0	0	0	0	0	0	0	0	0	0	0	0	0	0	0	0
p_Patescibacteria;c_Microgenomatia;o_Candidatus_Levybacteria;f_Candidatus_Levybacteria;g_Candidatus_Levybacteria;s_Candidatus_Levybacteria	1	1	1	1	1	0	1	0	0	0	0	0	0	0	0	0	0	0	0	0	0	0	0	0	0	0	0
p_Patescibacteria;c_Microgenomatia;o_Candidatus_Roizmanbacteria;f_Candidatus_Roizmanbacteria;g_Candidatus_Roizmanbacteria;_	0	1	0	1	1	0	0	1	0	0	0	0	0	0	0	0	0	0	0	0	0	0	0	0	0	0	0
p_Patescibacteria;c_Microgenomatia;o_Candidatus_Roizmanbacteria;f_Candidatus_Roizmanbacteria;g_Candidatus_Roizmanbacteria;s_uncultured_bacterium	0	0	1	1	0	0	1	0	0	0	0	0	0	0	0	0	0	0	0	0	0	0	0	0	0	0	0
p_Patescibacteria;c_Microgenomatia;o_Candidatus_Woesebacteria;f_Candidatus_Woesebacteria;g_Candidatus_Woesebacteria;s_uncultured_bacterium	1	1	1	1	1	0	1	0	0	0	0	0	0	0	0	0	0	0	0	0	0	0	0	0	0	0	0
p_Patescibacteria;c_Parcubacteria;_;_;_;_	1	1	1	1	1	1	1	0	0	0	0	0	0	0	0	0	0	0	0	0	0	0	0	0	0	0	0
p_Patescibacteria;c_Parcubacteria;o_Candidatus_Azambacteria;f_Candidatus_Azambacteria;g_Candidatus_Azambacteria;s_Candidatus_Zambryskibacteria	0	1	0	0	0	1	0	0	1	0	0	0	0	0	0	0	0	0	0	0	0	0	0	0	0	0	0
p_Patescibacteria;c_Parcubacteria;o_Candidatus_Vogelbacteria;f_Candidatus_Vogelbacteria;g_Candidatus_Vogelbacteria;s_Parcubacteria_group	0	0	1	1	1	0	1	0	0	0	0	0	0	0	1	0	0	0	0	0	0	0	0	0	0	0	0
p_Patescibacteria;c_Parcubacteria;o_Candidatus_Yanofskybacteria;f_Candidatus_Yanofskybacteria;g_Candidatus_Yanofskybacteria;s_uncultured_bacterium	0	1	1	0	0	0	1	0	0	0	0	0	0	0	0	0	0	0	0	0	0	0	0	0	0	0	0
p_Patescibacteria;c_Parcubacteria;o_CG1-02-40-25;f_CG1-02-40-25;g_CG1-02-40-25;s_Parcubacteria_group	0	0	0	0	0	1	0	0	1	0	0	0	0	0	0	0	0	0	0	0	0	0	0	0	0	0	0
p_Patescibacteria;c_Parcubacteria;o_Parcubacteria;f_Parcubacteria;g_Parcubacteria;s_uncultured_bacterium	0	1	1	1	1	1	1	0	0	0	0	0	0	0	0	0	0	0	0	0	0	0	0	0	0	0	0
p_Patescibacteria;c_Saccharimonadia;o_Saccharimonadales;_;_;_	0	0	1	1	1	1	1	0	0	0	0	0	0	0	0	0	0	0	0	0	0	0	0	0	0	0	0
p_Patescibacteria;c_Saccharimonadia;o_Saccharimonadales;f_LWQ8;g_LWQ8;s_uncultured_bacterium	0	0	0	0	0	1	0	0	1	0	0	0	0	0	0	0	0	0	0	0	0	0	0	0	0	0	0
p_Patescibacteria;c_Saccharimonadia;o_Saccharimonadales;f_Saccharimonadales;g_Saccharimonadales;_	1	1	1	1	1	1	1	0	0	0	0	0	0	1	0	0	0	0	0	0	0	0	0	0	0	0	0
p_Patescibacteria;c_Saccharimonadia;o_Saccharimonadales;f_Saccharimonadales;g_Saccharimonadales;s_uncultured_bacterium	1	1	1	1	1	1	1	0	0	0	0	0	0	0	0	0	0	0	0	0	0	0	0	0	0	0	0
p_Planctomycetota;_;_;_;_;_	0	0	0	0	0	1	0	0	1	0	0	0	0	0	0	0	0	0	0	0	0	0	0	0	0	0	0
p_Planctomycetota;c_BD7-11;o_BD7-11;f_BD7-11;g_BD7-11;s_uncultured_bacterium	1	1	1	1	1	1	1	0	0	0	0	0	0	0	0	0	0	0	0	0	0	0	0	0	0	0	0
p_Planctomycetota;c_OM190;o_OM190;f_OM190;g_OM190;_	0	0	0	0	0	1	0	0	1	0	0	0	0	0	0	0	0	0	0	0	0	0	0	0	0	0	0
p_Planctomycetota;c_OM190;o_OM190;f_OM190;g_OM190;s_metagenome	0	1	0	0	0	0	0	1	0	0	0	0	0	0	0	0	0	0	0	0	0	0	0	0	0	0	0
p_Planctomycetota;c_OM190;o_OM190;f_OM190;g_OM190;s_uncultured_bacterium	1	1	0	0	0	1	0	0	1	0	0	0	0	0	0	0	0	0	0	0	0	0	0	0	0	0	0
p_Planctomycetota;c_OM190;o_OM190;f_OM190;g_OM190;s_uncultured_Crater	0	0	0	0	0	1	0	0	1	0	0	0	0	0	0	0	0	0	0	0	0	0	0	0	0	0	0
p_Planctomycetota;c_Phycisphaerae;o_Tepidisphaerales;f_WD2101_soil_group;g_WD2101_soil_group;_	0	0	1	1	1	1	0	0	1	0	1	0	0	0	0	0	0	0	0	0	0	0	0	0	0	0	0
p_Planctomycetota;c_Phycisphaerae;o_Tepidisphaerales;f_WD2101_soil_group;g_WD2101_soil_group;s_uncultured_bacterium	1	1	1	1	1	1	1	0	0	0	0	0	0	0	0	1	0	0	0	0	0	0	0	0	0	0	0
p_Planctomycetota;c_Phycisphaerae;o_Tepidisphaerales;f_WD2101_soil_group;g_WD2101_soil_group;s_uncultured_planctomycete	1	1	1	1	1	1	0	1	0	0	0	0	0	0	1	0	0	0	0	0	0	0	0	0	0	0	0
p_Planctomycetota;c_Pla3_lineage;o_Pla3_lineage;f_Pla3_lineage;g_Pla3_lineage;_	0	1	0	0	0	1	0	0	1	0	0	0	0	0	0	0	0	0	0	0	0	0	0	0	0	0	0
p_Planctomycetota;c_Pla3_lineage;o_Pla3_lineage;f_Pla3_lineage;g_Pla3_lineage;s_uncultured_bacterium	1	0	0	0	0	0	0	1	0	0	0	0	0	0	0	0	0	0	0	0	0	0	0	0	0	0	0
p_Planctomycetota;c_Pla3_lineage;o_Pla3_lineage;f_Pla3_lineage;g_Pla3_lineage;s_uncultured_sediment	0	0	0	0	0	1	0	0	1	0	0	0	0	0	0	0	0	0	0	0	0	0	0	0	0	0	0
p_Planctomycetota;c_Planctomycetes;o_Gemmatales;f_Gemmataceae;g_uncultured;_	1	1	1	1	1	1	1	0	0	0	0	0	0	0	0	0	0	0	0	0	0	0	0	0	0	0	0
p_Planctomycetota;c_Planctomycetes;o_Gemmatales;f_Gemmataceae;g_uncultured;s_uncultured_bacterium	1	1	1	1	1	1	1	0	0	0	0	0	0	0	1	0	0	0	0	0	0	0	0	0	0	0	0
p_Planctomycetota;c_Planctomycetes;o_Gemmatales;f_Gemmataceae;g_uncultured;s_uncultured_Gemmata	0	0	0	0	0	1	0	0	1	0	0	0	0	0	0	0	0	0	0	0	0	0	0	0	0	0	0
p_Planctomycetota;c_Planctomycetes;o_Gemmatales;f_Gemmataceae;g_uncultured;s_uncultured_planctomycete	1	1	1	1	1	0	1	0	0	0	0	0	0	0	1	0	0	0	0	0	0	0	0	0	0	0	0
p_Planctomycetota;c_Planctomycetes;o_Gemmatales;f_Gemmataceae;g_uncultured;s_uncultured_soil	0	0	0	0	1	0	1	0	0	0	0	0	0	0	0	0	0	0	0	0	0	0	0	0	0	0	0
p_Planctomycetota;c_Planctomycetes;o_Isosphaerales;f_Isosphaeraceae;_;_	1	1	1	1	1	1	1	0	0	0	0	0	0	0	0	0	0	0	0	0	0	0	0	0	0	0	0
p_Planctomycetota;c_Planctomycetes;o_Isosphaerales;f_Isosphaeraceae;g_Aquisphaera;_	1	0	1	1	1	0	1	0	0	0	0	0	1	0	1	0	0	0	0	0	0	0	0	0	0	0	0
p_Planctomycetota;c_Planctomycetes;o_Isosphaerales;f_Isosphaeraceae;g_Isosphaera;s_uncultured_bacterium	1	1	1	1	1	1	1	0	0	0	0	0	0	1	0	0	0	0	1	0	0	0	0	0	0	0	0
p_Planctomycetota;c_Planctomycetes;o_Planctomycetales;f_Rubinisphaeraceae;g_SH-PL14;s_uncultured_planctomycete	1	1	0	1	0	1	0	0	1	0	1	0	0	0	1	0	0	0	0	0	0	0	0	0	0	0	0
p_Planctomycetota;c_Planctomycetes;o_uncultured;f_uncultured;g_uncultured;s_uncultured_bacterium	0	1	0	0	0	1	0	0	1	0	0	0	0	0	0	0	0	0	0	0	0	0	0	0	0	0	0
p_Planctomycetota;c_vadinHA49;o_vadinHA49;f_vadinHA49;g_vadinHA49;s_uncultured_bacterium	0	1	0	1	1	0	1	0	0	0	0	0	0	0	0	0	0	0	0	0	0	0	0	0	0	0	0
p_Planctomycetota;c_vadinHA49;o_vadinHA49;f_vadinHA49;g_vadinHA49;s_uncultured_planctomycete	0	0	0	0	1	0	1	0	0	0	0	0	0	0	0	0	0	0	0	0	0	0	0	0	0	0	0
p_Proteobacteria;_;_;_;_;_	1	1	1	1	1	1	1	0	0	1	0	0	0	0	1	0	0	0	1	0	1	0	0	0	0	0	0
p_Proteobacteria;c_Alphaproteobacteria;_;_;_;_	1	1	1	1	1	1	1	0	0	0	0	0	0	0	0	0	0	0	0	0	0	0	0	0	0	0	0
p_Proteobacteria;c_Alphaproteobacteria;o_Acetobacterales;f_Acetobacteraceae;g_Acidicaldus;s_uncultured_Acetobacteraceae	1	1	1	1	1	1	1	0	0	0	0	0	0	0	0	0	0	0	0	0	0	0	0	0	0	0	0
p_Proteobacteria;c_Alphaproteobacteria;o_Acetobacterales;f_Acetobacteraceae;g_uncultured;s_metagenome	1	1	1	1	1	1	1	0	0	0	0	0	0	0	1	0	0	0	0	0	0	0	0	0	0	0	0
p_Proteobacteria;c_Alphaproteobacteria;o_Caulobacterales;f_Caulobacteraceae;g_uncultured;s_uncultured_Brucellaceae	0	0	0	0	0	1	0	0	1	0	0	0	0	0	0	0	0	0	0	0	0	0	0	0	0	0	0
p_Proteobacteria;c_Alphaproteobacteria;o_Defluviicoccales;_;_;_	1	1	0	1	1	0	0	1	0	0	0	0	0	0	0	0	0	0	0	0	0	0	0	0	0	0	0
p_Proteobacteria;c_Alphaproteobacteria;o_Defluviicoccales;f_uncultured;g_uncultured;_	0	1	1	0	0	0	0	1	0	0	0	0	0	0	0	0	0	0	0	0	0	0	0	0	0	0	0
p_Proteobacteria;c_Alphaproteobacteria;o_Defluviicoccales;f_uncultured;g_uncultured;s_uncultured_Alphaproteobacteria	1	1	1	1	1	1	1	0	0	0	0	0	0	0	0	0	0	0	0	0	0	0	0	0	0	0	0
p_Proteobacteria;c_Alphaproteobacteria;o_Defluviicoccales;f_uncultured;g_uncultured;s_uncultured_deep-sea	0	0	1	0	0	0	1	0	0	0	0	0	0	0	0	0	0	0	0	0	0	0	0	0	0	0	0
p_Proteobacteria;c_Alphaproteobacteria;o_Dongiales;f_Dongiaceae;g_Dongia;s_uncultured_bacterium	0	0	0	0	0	1	0	0	1	0	1	0	0	0	0	0	0	0	0	0	0	0	0	0	0	0	0
p_Proteobacteria;c_Alphaproteobacteria;o_Elsterales;f_uncultured;g_uncultured;_	1	1	1	1	1	1	1	0	0	1	0	0	0	0	1	0	0	0	0	0	0	0	0	0	0	0	0
p_Proteobacteria;c_Alphaproteobacteria;o_Elsterales;f_uncultured;g_uncultured;s_metagenome	0	0	0	0	0	1	0	0	1	0	1	0	0	0	0	0	0	0	0	0	0	0	0	0	0	0	0
p_Proteobacteria;c_Alphaproteobacteria;o_Elsterales;f_uncultured;g_uncultured;s_uncultured_bacterium	1	1	1	1	1	1	1	0	0	0	0	0	0	0	0	0	0	0	0	0	0	0	0	0	0	0	0
p_Proteobacteria;c_Alphaproteobacteria;o_Elsterales;f_uncultured;g_uncultured;s_uncultured_proteobacterium	1	1	1	1	1	1	1	0	0	0	0	0	1	0	1	0	0	0	0	0	0	0	0	0	0	0	0
p_Proteobacteria;c_Alphaproteobacteria;o_Elsterales;f_uncultured;g_uncultured;s_uncultured_soil	0	0	1	1	1	0	1	0	0	0	0	0	0	0	0	0	0	0	0	0	0	0	0	0	0	0	0
p_Proteobacteria;c_Alphaproteobacteria;o_Holosporales;f_Holosporaceae;g_uncultured;s_uncultured_bacterium	0	0	0	0	0	1	0	0	1	0	0	0	0	0	0	0	0	0	0	0	0	0	0	0	0	0	0
p_Proteobacteria;c_Alphaproteobacteria;o_Kordiimonadales;f_uncultured;g_uncultured;s_uncultured_Alphaproteobacteria	1	1	1	0	0	1	0	0	1	0	0	1	0	0	1	0	0	0	0	0	0	0	0	0	0	0	0
p_Proteobacteria;c_Alphaproteobacteria;o_Reyranellales;f_Reyranellaceae;g_Reyranella;s_uncultured_bacterium	0	0	0	0	0	1	0	0	1	0	1	0	0	0	0	0	0	0	0	0	0	0	0	0	0	0	0
p_Proteobacteria;c_Alphaproteobacteria;o_Rhizobiales;_;_;_	1	1	1	1	1	1	0	0	1	1	0	0	0	0	1	0	0	0	0	0	0	0	0	0	0	0	0
p_Proteobacteria;c_Alphaproteobacteria;o_Rhizobiales;f_A0839;g_A0839;s_uncultured_bacterium	1	1	0	1	0	1	0	0	1	0	0	0	0	0	0	0	0	0	0	0	0	0	0	0	0	0	0
p_Proteobacteria;c_Alphaproteobacteria;o_Rhizobiales;f_Beijerinckiaceae;g_Roseiarcus;s_uncultured_Alphaproteobacteria	0	0	0	1	1	1	1	0	0	0	0	0	0	0	0	0	0	0	0	0	0	0	0	0	0	0	0
p_Proteobacteria;c_Alphaproteobacteria;o_Rhizobiales;f_Hyphomicrobiaceae;g_Filomicrobium;s_uncultured_bacterium	1	1	0	0	0	1	0	0	1	1	0	0	0	0	1	0	0	0	1	0	0	0	0	0	0	0	0
p_Proteobacteria;c_Alphaproteobacteria;o_Rhizobiales;f_Labraceae;g_Labrys;s_uncultured_bacterium	1	1	0	1	1	1	1	0	0	0	0	0	0	0	0	0	0	0	0	0	0	0	0	0	0	0	0
p_Proteobacteria;c_Alphaproteobacteria;o_Rhizobiales;f_Methyloligellaceae;g_uncultured;_	0	1	0	0	0	1	0	0	1	0	0	0	0	0	0	0	0	0	0	0	0	0	0	0	0	0	0
p_Proteobacteria;c_Alphaproteobacteria;o_Rhizobiales;f_Methyloligellaceae;g_uncultured;s_uncultured_Alphaproteobacteria	1	1	0	0	0	1	0	0	1	1	0	0	0	0	1	0	0	0	1	0	0	0	0	0	0	0	0
p_Proteobacteria;c_Alphaproteobacteria;o_Rhizobiales;f_Methyloligellaceae;g_uncultured;s_uncultured_bacterium	1	1	1	1	1	1	0	0	1	0	0	0	0	0	1	0	0	0	0	0	0	0	0	0	0	0	0
p_Proteobacteria;c_Alphaproteobacteria;o_Rhizobiales;f_Rhizobiaceae;_;_	1	1	1	1	1	1	0	0	1	0	0	0	0	0	0	0	0	0	0	0	0	0	0	0	0	0	0
p_Proteobacteria;c_Alphaproteobacteria;o_Rhizobiales;f_Rhizobiaceae;g_Allorhizobium-Neorhizobium-Pararhizobium-Rhizobium;_	1	1	1	1	1	1	0	0	1	0	0	0	0	0	0	0	0	0	0	0	0	0	0	0	0	0	0
p_Proteobacteria;c_Alphaproteobacteria;o_Rhizobiales;f_Rhizobiaceae;g_Allorhizobium-Neorhizobium-Pararhizobium-Rhizobium;s_Agrobacterium_radiobacter	1	1	1	1	0	1	0	0	1	0	0	0	0	0	0	0	0	0	0	0	0	0	0	0	0	0	0
p_Proteobacteria;c_Alphaproteobacteria;o_Rhizobiales;f_Rhizobiaceae;g_Allorhizobium-Neorhizobium-Pararhizobium-Rhizobium;s_Rhizobium_leguminosarum	0	1	0	0	0	0	0	1	0	0	0	0	0	0	0	0	0	0	0	0	0	0	0	0	0	0	0
p_Proteobacteria;c_Alphaproteobacteria;o_Rhizobiales;f_Rhizobiaceae;g_Allorhizobium-Neorhizobium-Pararhizobium-Rhizobium;s_Rhizobium_sp.	0	1	0	1	0	1	0	1	0	0	0	0	0	0	0	0	0	0	0	0	0	0	0	0	0	0	0
p_Proteobacteria;c_Alphaproteobacteria;o_Rhizobiales;f_Rhizobiaceae;g_Allorhizobium-Neorhizobium-Pararhizobium-Rhizobium;s_uncultured_Sinorhizobium	1	1	1	1	1	1	0	0	1	0	0	0	0	0	0	0	0	0	0	0	0	0	0	0	0	0	0
p_Proteobacteria;c_Alphaproteobacteria;o_Rhizobiales;f_Rhizobiaceae;g_Mesorhizobium;_	0	0	1	0	0	0	1	0	0	0	0	0	0	0	0	0	0	0	0	0	0	0	0	0	0	0	0
p_Proteobacteria;c_Alphaproteobacteria;o_Rhizobiales;f_Rhizobiaceae;g_Mesorhizobium;s_Mesorhizobium_albiziae	1	1	1	1	1	1	1	0	0	0	0	0	0	0	1	0	0	0	0	0	1	1	0	0	0	0	0
p_Proteobacteria;c_Alphaproteobacteria;o_Rhizobiales;f_Rhizobiaceae;g_Phyllobacterium;s_Phyllobacterium_loti	1	1	1	1	1	1	0	1	0	0	0	0	0	0	0	0	0	0	0	0	0	0	0	0	0	0	0
p_Proteobacteria;c_Alphaproteobacteria;o_Rhizobiales;f_Rhizobiaceae;g_Phyllobacterium;s_uncultured_bacterium	1	0	0	0	0	0	0	1	0	0	0	0	0	0	0	0	0	0	0	0	0	0	0	0	0	0	0
p_Proteobacteria;c_Alphaproteobacteria;o_Rhizobiales;f_uncultured;g_uncultured;s_uncultured_bacterium	1	1	1	1	1	1	1	0	0	0	0	0	0	0	1	0	0	0	0	0	0	0	0	0	0	0	0
p_Proteobacteria;c_Alphaproteobacteria;o_Rhizobiales;f_Xanthobacteraceae;_;_	1	1	1	1	1	1	0	0	1	0	0	0	0	0	0	0	0	0	1	0	1	0	0	0	0	0	0
p_Proteobacteria;c_Alphaproteobacteria;o_Rhizobiales;f_Xanthobacteraceae;g_Afipia;s_Afipia_sp.	1	1	1	1	1	1	1	0	0	0	0	0	0	0	0	0	0	0	0	0	0	0	0	0	0	0	0
p_Proteobacteria;c_Alphaproteobacteria;o_Rhizobiales;f_Xanthobacteraceae;g_uncultured;_	1	1	1	1	1	1	1	0	0	0	0	0	0	0	0	0	0	0	0	0	0	0	0	0	0	0	0
p_Proteobacteria;c_Alphaproteobacteria;o_Rhizobiales;f_Xanthobacteraceae;g_uncultured;s_uncultured_bacterium	1	1	1	1	1	1	1	0	0	0	0	0	0	0	1	0	0	0	1	0	0	0	0	0	0	0	0
p_Proteobacteria;c_Alphaproteobacteria;o_Rhizobiales;f_Xanthobacteraceae;g_uncultured;s_uncultured_Hyphomicrobiaceae	1	1	1	1	1	1	0	0	1	0	0	0	0	0	1	0	0	0	0	0	1	0	0	0	0	0	0
p_Proteobacteria;c_Alphaproteobacteria;o_Rhodobacterales;f_Rhodobacteraceae;g_Rhodovulum;s_Rhodovulum_sulfidophilum	0	0	0	1	1	1	1	0	0	0	0	0	0	0	0	0	0	0	0	0	0	0	0	0	0	0	0
p_Proteobacteria;c_Alphaproteobacteria;o_Sphingomonadales;f_Sphingomonadaceae;g_Sphingobium;s_uncultured_bacterium	1	1	1	1	1	1	0	1	0	0	0	0	1	0	1	0	0	0	0	0	0	0	0	0	0	0	0
p_Proteobacteria;c_Alphaproteobacteria;o_Tistrellales;f_Geminicoccaceae;g_uncultured;s_uncultured_bacterium	0	0	0	0	0	1	0	0	1	0	0	0	0	0	0	0	0	0	0	0	0	0	0	0	0	0	0
p_Proteobacteria;c_Alphaproteobacteria;o_uncultured;f_uncultured;g_uncultured;s_uncultured_Oceanibaculum	1	1	1	1	0	1	0	0	1	0	0	0	0	0	1	0	0	0	0	0	0	0	0	0	0	0	0
p_Proteobacteria;c_Gammaproteobacteria;_;_;_;_	1	1	1	1	1	1	1	0	0	1	0	0	0	0	1	0	0	0	0	0	0	0	0	0	0	0	0
p_Proteobacteria;c_Gammaproteobacteria;o_Acidiferrobacterales;f_Acidiferrobacteraceae;g_Sulfurifustis;_	1	1	0	0	0	1	0	1	0	0	0	0	0	0	1	1	0	0	0	0	0	0	0	0	0	0	0
p_Proteobacteria;c_Gammaproteobacteria;o_Acidiferrobacterales;f_Acidiferrobacteraceae;g_Sulfurifustis;s_uncultured_bacterium	1	0	0	0	0	0	0	1	0	0	0	0	0	0	0	0	0	0	0	0	0	0	0	0	0	0	0
p_Proteobacteria;c_Gammaproteobacteria;o_Acidiferrobacterales;f_Acidiferrobacteraceae;g_Sulfurifustis;s_uncultured_gamma	0	0	0	0	0	1	0	0	1	0	0	0	0	0	0	0	0	0	0	0	0	0	0	0	0	0	0
p_Proteobacteria;c_Gammaproteobacteria;o_Acidithiobacillales;f_Acidithiobacillaceae;g_KCM-B-112;s_uncultured_soil	1	1	1	1	1	1	1	0	0	0	0	0	0	0	1	0	0	0	0	0	0	0	0	0	0	0	0
p_Proteobacteria;c_Gammaproteobacteria;o_Burkholderiales;_;_;_	0	1	1	1	1	1	0	0	1	0	0	0	0	0	0	0	0	0	0	0	0	0	0	0	0	0	0
p_Proteobacteria;c_Gammaproteobacteria;o_Burkholderiales;f_A21b;g_A21b;_	0	0	0	0	0	1	0	0	1	0	0	0	0	0	0	0	0	0	0	0	0	0	0	0	0	0	0
p_Proteobacteria;c_Gammaproteobacteria;o_Burkholderiales;f_B1-7BS;g_B1-7BS;s_uncultured_bacterium	0	1	0	0	0	0	0	1	0	0	0	0	0	0	0	0	0	0	0	0	0	0	0	0	0	0	0
p_Proteobacteria;c_Gammaproteobacteria;o_Burkholderiales;f_Burkholderiaceae;g_Burkholderia-Caballeronia-Paraburkholderia;_	0	1	1	1	1	1	1	0	0	0	0	0	0	0	1	0	0	0	0	0	0	0	0	0	0	0	0
p_Proteobacteria;c_Gammaproteobacteria;o_Burkholderiales;f_Burkholderiaceae;g_Burkholderia-Caballeronia-Paraburkholderia;s_Cupriavidus_basilensis	1	0	0	0	0	0	0	1	0	0	0	0	0	0	0	0	0	0	0	0	0	0	0	0	0	0	0
p_Proteobacteria;c_Gammaproteobacteria;o_Burkholderiales;f_Burkholderiaceae;g_Burkholderia-Caballeronia-Paraburkholderia;s_Paraburkholderia_caledonica	1	1	1	1	1	0	1	0	0	1	0	0	0	0	1	0	0	0	0	0	0	0	0	0	0	0	0
p_Proteobacteria;c_Gammaproteobacteria;o_Burkholderiales;f_Burkholderiaceae;g_Burkholderia-Caballeronia-Paraburkholderia;s_Paraburkholderia_caribensis	0	1	0	1	1	1	1	0	0	0	0	0	0	0	0	0	0	0	0	0	0	0	0	0	0	0	0
p_Proteobacteria;c_Gammaproteobacteria;o_Burkholderiales;f_Burkholderiaceae;g_Burkholderia-Caballeronia-Paraburkholderia;s_uncultured_Burkholderiales	1	1	0	1	0	1	0	1	0	0	0	0	0	0	0	0	0	0	0	0	0	0	0	0	0	0	0
p_Proteobacteria;c_Gammaproteobacteria;o_Burkholderiales;f_Burkholderiaceae;g_Burkholderia-Caballeronia-Paraburkholderia;s_uncultured_proteobacterium	1	1	1	1	1	1	0	0	1	0	0	0	0	0	0	0	0	0	0	0	0	0	0	0	0	0	0
p_Proteobacteria;c_Gammaproteobacteria;o_Burkholderiales;f_Burkholderiaceae;g_Cupriavidus;_	0	1	0	0	0	0	0	1	0	0	0	0	0	0	0	0	0	0	0	0	0	0	0	0	0	0	0
p_Proteobacteria;c_Gammaproteobacteria;o_Burkholderiales;f_Burkholderiaceae;g_Cupriavidus;s_Cupriavidus_necator	0	1	0	0	0	0	0	1	0	0	0	0	0	0	0	0	0	0	0	0	0	0	0	0	0	0	0
p_Proteobacteria;c_Gammaproteobacteria;o_Burkholderiales;f_Burkholderiaceae;g_Ralstonia;_	0	0	0	1	0	0	1	0	0	0	0	0	0	0	0	0	0	0	0	0	0	0	0	0	0	0	0
p_Proteobacteria;c_Gammaproteobacteria;o_Burkholderiales;f_Chromobacteriaceae;g_Crenobacter;s_uncultured_beta	0	0	0	0	0	1	0	0	1	0	0	0	0	0	0	0	0	0	0	0	0	0	0	0	0	0	0
p_Proteobacteria;c_Gammaproteobacteria;o_Burkholderiales;f_Comamonadaceae;_;_	1	1	1	1	1	1	0	1	0	0	0	0	0	0	0	0	0	0	0	0	0	0	0	0	0	0	0
p_Proteobacteria;c_Gammaproteobacteria;o_Burkholderiales;f_Comamonadaceae;g_Comamonadaceae;s_metagenome	0	0	0	0	0	1	0	0	1	0	0	0	0	0	0	0	0	0	0	0	0	0	0	0	0	0	0
p_Proteobacteria;c_Gammaproteobacteria;o_Burkholderiales;f_Comamonadaceae;g_Comamonas;_	0	1	0	1	0	0	0	1	0	0	0	0	0	0	0	0	0	0	0	0	0	0	0	0	0	0	0
p_Proteobacteria;c_Gammaproteobacteria;o_Burkholderiales;f_Comamonadaceae;g_Comamonas;s_Leptothrix_sp.	0	0	0	0	0	1	0	0	1	0	1	0	0	0	0	0	0	0	0	0	0	0	0	0	0	0	0
p_Proteobacteria;c_Gammaproteobacteria;o_Burkholderiales;f_Comamonadaceae;g_Paucibacter;s_beta_proteobacterium	0	0	0	0	1	0	1	0	0	0	0	0	0	0	0	0	0	0	0	0	0	0	0	0	0	0	0
p_Proteobacteria;c_Gammaproteobacteria;o_Burkholderiales;f_Comamonadaceae;g_Polaromonas;_	1	1	0	0	0	0	0	1	0	0	0	0	0	0	0	1	0	0	0	0	0	0	0	0	0	0	0
p_Proteobacteria;c_Gammaproteobacteria;o_Burkholderiales;f_Comamonadaceae;g_Polaromonas;s_Polaromonas_glacialis	0	1	0	1	0	0	1	0	0	0	0	0	0	0	0	0	0	0	0	0	0	0	0	0	0	0	0
p_Proteobacteria;c_Gammaproteobacteria;o_Burkholderiales;f_Comamonadaceae;g_Polaromonas;s_uncultured_Polaromonas	0	1	0	0	0	0	0	1	0	0	0	0	0	0	0	0	0	0	0	0	0	0	0	0	0	0	0
p_Proteobacteria;c_Gammaproteobacteria;o_Burkholderiales;f_Comamonadaceae;g_Ramlibacter;_	1	1	1	1	1	1	1	0	0	0	0	0	0	0	0	0	0	0	0	0	0	0	0	0	0	0	0
p_Proteobacteria;c_Gammaproteobacteria;o_Burkholderiales;f_Comamonadaceae;g_Ramlibacter;s_Ramlibacter_tataouinensis	0	0	1	1	1	0	1	0	0	0	0	0	0	0	0	0	0	0	0	0	0	0	0	0	0	0	0
p_Proteobacteria;c_Gammaproteobacteria;o_Burkholderiales;f_Comamonadaceae;g_Roseateles;_	0	0	0	0	1	0	1	0	0	0	0	0	0	0	0	0	0	0	0	0	0	0	0	0	0	0	0
p_Proteobacteria;c_Gammaproteobacteria;o_Burkholderiales;f_Comamonadaceae;g_Variovorax;_	1	1	0	1	1	1	0	1	0	0	0	0	0	0	0	0	0	0	0	0	0	0	0	0	0	0	0
p_Proteobacteria;c_Gammaproteobacteria;o_Burkholderiales;f_Methylophilaceae;g_Methylotenera;_	1	0	0	0	0	0	0	1	0	0	0	0	0	0	0	0	0	0	0	0	0	0	0	0	0	0	0
p_Proteobacteria;c_Gammaproteobacteria;o_Burkholderiales;f_Methylophilaceae;g_Methylotenera;s_uncultured_soil	0	1	0	0	0	0	0	1	0	0	0	0	0	0	0	0	0	0	0	0	0	0	0	0	0	0	0
p_Proteobacteria;c_Gammaproteobacteria;o_Burkholderiales;f_Methylophilaceae;g_uncultured;_	0	0	0	1	0	0	1	0	0	0	0	0	0	0	0	0	0	0	0	0	0	0	0	0	0	0	0
p_Proteobacteria;c_Gammaproteobacteria;o_Burkholderiales;f_Methylophilaceae;g_uncultured;s_uncultured_bacterium	1	0	0	0	1	1	0	0	1	0	0	0	0	0	0	0	0	0	0	0	0	0	0	0	0	0	0
p_Proteobacteria;c_Gammaproteobacteria;o_Burkholderiales;f_Nitrosomonadaceae;g_Ellin6067;_	1	1	1	1	1	1	0	0	1	1	0	0	0	0	1	0	0	0	1	0	0	0	0	0	0	0	0
p_Proteobacteria;c_Gammaproteobacteria;o_Burkholderiales;f_Nitrosomonadaceae;g_Ellin6067;s_uncultured_Burkholderiales	0	0	0	0	0	1	0	0	1	0	1	0	0	0	0	0	0	0	0	0	0	0	0	0	0	0	0
p_Proteobacteria;c_Gammaproteobacteria;o_Burkholderiales;f_Nitrosomonadaceae;g_Ellin6067;s_uncultured_delta	1	1	0	0	0	1	0	0	1	1	0	0	0	0	1	0	0	0	1	0	0	0	0	0	0	0	0
p_Proteobacteria;c_Gammaproteobacteria;o_Burkholderiales;f_Nitrosomonadaceae;g_Ellin6067;s_uncultured_Nitrosomonadaceae	0	0	1	1	1	0	1	0	0	1	0	0	0	0	1	0	0	0	0	0	0	0	0	0	0	0	0
p_Proteobacteria;c_Gammaproteobacteria;o_Burkholderiales;f_Nitrosomonadaceae;g_Ellin6067;s_uncultured_Oxalobacteraceae	1	1	0	0	0	1	0	0	1	0	0	0	0	0	0	0	0	0	0	0	0	0	0	0	0	0	0
p_Proteobacteria;c_Gammaproteobacteria;o_Burkholderiales;f_Nitrosomonadaceae;g_GOUTA6;s_uncultured_beta	1	1	1	1	1	1	1	0	0	0	0	0	0	0	1	0	0	0	0	0	0	0	0	0	0	0	0
p_Proteobacteria;c_Gammaproteobacteria;o_Burkholderiales;f_Nitrosomonadaceae;g_IS-44;_	1	1	1	1	1	1	0	0	1	0	0	0	0	0	0	0	0	0	0	0	0	0	0	0	0	0	0
p_Proteobacteria;c_Gammaproteobacteria;o_Burkholderiales;f_Nitrosomonadaceae;g_mle1-7;s_metagenome	1	1	1	1	1	1	0	1	0	0	0	0	0	0	0	0	0	0	0	0	0	0	0	0	0	0	0
p_Proteobacteria;c_Gammaproteobacteria;o_Burkholderiales;f_Nitrosomonadaceae;g_mle1-7;s_uncultured_Rhodocyclaceae	0	1	0	0	0	1	0	0	1	0	0	0	0	0	0	0	0	0	0	0	0	0	0	0	0	0	0
p_Proteobacteria;c_Gammaproteobacteria;o_Burkholderiales;f_Nitrosomonadaceae;g_MND1;_	1	1	1	1	1	1	0	0	1	0	0	0	0	0	1	0	0	0	0	0	1	0	0	0	0	0	0
p_Proteobacteria;c_Gammaproteobacteria;o_Burkholderiales;f_Nitrosomonadaceae;g_MND1;s_Thiobacter_sp.	0	0	0	0	0	1	0	0	1	0	0	0	0	0	0	0	0	0	0	0	0	0	0	0	0	0	0
p_Proteobacteria;c_Gammaproteobacteria;o_Burkholderiales;f_Nitrosomonadaceae;g_MND1;s_uncultured_bacterium	1	1	1	1	1	1	0	0	1	1	0	0	0	0	1	0	0	0	0	0	0	0	0	0	0	0	0
p_Proteobacteria;c_Gammaproteobacteria;o_Burkholderiales;f_Nitrosomonadaceae;g_MND1;s_uncultured_beta	0	0	1	0	0	0	1	0	0	0	0	0	0	0	0	0	0	0	0	0	0	0	0	0	0	0	0
p_Proteobacteria;c_Gammaproteobacteria;o_Burkholderiales;f_Nitrosomonadaceae;g_MND1;s_uncultured_Burkholderia	0	0	0	1	1	0	1	0	0	0	0	0	0	0	1	0	0	0	1	0	1	1	0	0	0	0	0
p_Proteobacteria;c_Gammaproteobacteria;o_Burkholderiales;f_Nitrosomonadaceae;g_MND1;s_uncultured_Nitrosomonadaceae	0	0	0	0	0	1	0	0	1	0	0	0	0	0	0	0	0	0	0	0	0	0	0	0	0	0	0
p_Proteobacteria;c_Gammaproteobacteria;o_Burkholderiales;f_Nitrosomonadaceae;g_MND1;s_uncultured_proteobacterium	0	0	1	1	1	1	1	0	0	0	0	0	0	0	1	0	0	0	0	0	0	0	0	0	0	0	0
p_Proteobacteria;c_Gammaproteobacteria;o_Burkholderiales;f_Nitrosomonadaceae;g_MND1;s_uncultured_Rhodocyclaceae	1	1	1	1	1	1	0	0	1	1	0	0	0	0	1	0	0	0	0	0	0	0	0	0	0	0	0
p_Proteobacteria;c_Gammaproteobacteria;o_Burkholderiales;f_Nitrosomonadaceae;g_Nitrosospira;s_uncultured_bacterium	0	1	1	1	1	1	1	0	0	1	0	0	0	0	1	0	0	0	0	0	0	0	0	0	0	0	0
p_Proteobacteria;c_Gammaproteobacteria;o_Burkholderiales;f_Nitrosomonadaceae;g_uncultured;s_metagenome	0	1	0	0	0	0	0	1	0	0	0	0	0	0	0	0	0	0	0	0	0	0	0	0	0	0	0
p_Proteobacteria;c_Gammaproteobacteria;o_Burkholderiales;f_Oxalobacteraceae;_;_	1	1	1	1	1	1	0	0	1	0	0	0	0	0	1	0	0	0	0	0	0	0	0	0	0	0	0
p_Proteobacteria;c_Gammaproteobacteria;o_Burkholderiales;f_Oxalobacteraceae;g_Collimonas;s_Collimonas_pratensis	0	0	1	1	1	0	1	0	0	0	0	0	0	0	1	0	0	0	1	0	1	1	0	0	0	0	0
p_Proteobacteria;c_Gammaproteobacteria;o_Burkholderiales;f_Oxalobacteraceae;g_Herminiimonas;s_uncultured_Oxalobacteraceae	0	1	0	0	0	1	0	0	1	0	0	0	0	0	0	0	0	0	0	0	0	0	0	0	0	0	0
p_Proteobacteria;c_Gammaproteobacteria;o_Burkholderiales;f_Oxalobacteraceae;g_Massilia;_	1	1	1	1	1	1	0	1	0	0	0	0	0	0	0	0	0	0	0	0	0	0	0	0	0	0	0
p_Proteobacteria;c_Gammaproteobacteria;o_Burkholderiales;f_Oxalobacteraceae;g_Massilia;s_Noccaea_caerulescens	0	1	1	1	1	0	1	0	0	0	0	0	0	0	1	0	0	0	0	0	1	1	0	0	0	0	0
p_Proteobacteria;c_Gammaproteobacteria;o_Burkholderiales;f_Oxalobacteraceae;g_Noviherbaspirillum;_	1	1	1	0	1	1	0	1	0	0	0	0	0	0	1	0	0	0	0	0	0	0	0	0	0	0	0
p_Proteobacteria;c_Gammaproteobacteria;o_Burkholderiales;f_Rhodocyclaceae;_;_	0	0	0	1	0	0	1	0	0	0	0	0	0	0	0	0	0	0	0	0	0	0	0	0	0	0	0
p_Proteobacteria;c_Gammaproteobacteria;o_Burkholderiales;f_Rhodocyclaceae;g_uncultured;s_uncultured_soil	0	0	0	0	1	0	1	0	0	0	0	0	0	0	0	0	0	0	0	0	0	0	0	0	0	0	0
p_Proteobacteria;c_Gammaproteobacteria;o_Burkholderiales;f_SC-I-84;g_SC-I-84;_	1	1	1	1	1	1	0	1	0	0	0	0	0	0	0	0	0	0	0	0	0	0	0	0	0	1	0
p_Proteobacteria;c_Gammaproteobacteria;o_Burkholderiales;f_SC-I-84;g_SC-I-84;s_uncultured_bacterium	1	1	1	0	0	1	0	0	1	1	0	0	1	0	1	0	0	0	1	0	1	0	0	0	0	0	0
p_Proteobacteria;c_Gammaproteobacteria;o_Burkholderiales;f_SC-I-84;g_SC-I-84;s_uncultured_delta	1	1	1	1	1	1	1	0	0	1	0	0	0	0	1	0	0	0	1	0	0	0	0	0	0	0	0
p_Proteobacteria;c_Gammaproteobacteria;o_Burkholderiales;f_SC-I-84;g_SC-I-84;s_uncultured_proteobacterium	1	1	1	1	1	1	0	1	0	0	0	0	0	0	0	0	0	0	0	0	0	0	0	0	0	0	0
p_Proteobacteria;c_Gammaproteobacteria;o_Burkholderiales;f_Sutterellaceae;g_uncultured;s_uncultured_bacterium	1	0	0	0	0	1	0	1	0	0	0	0	0	0	0	0	0	0	0	0	0	0	0	0	0	0	0
p_Proteobacteria;c_Gammaproteobacteria;o_Burkholderiales;f_TRA3-20;g_TRA3-20;s_uncultured_Nitrosomonadaceae	0	0	0	0	0	1	0	0	1	0	1	0	0	0	0	0	0	0	0	0	0	0	0	0	0	0	0
p_Proteobacteria;c_Gammaproteobacteria;o_Burkholderiales;f_TRA3-20;g_TRA3-20;s_uncultured_Nitrosomonadales	0	1	0	0	0	1	0	0	1	0	0	0	0	0	0	0	0	0	0	0	0	0	0	0	0	0	0
p_Proteobacteria;c_Gammaproteobacteria;o_CCD24;f_CCD24;g_CCD24;_	1	1	0	0	0	1	0	1	0	0	0	0	0	0	1	1	0	0	0	0	0	0	0	0	0	0	0
p_Proteobacteria;c_Gammaproteobacteria;o_CCD24;f_CCD24;g_CCD24;s_metagenome	1	1	1	1	1	1	1	0	0	0	0	0	0	0	0	0	0	0	0	0	0	0	0	0	0	0	0
p_Proteobacteria;c_Gammaproteobacteria;o_Cellvibrionales;f_Cellvibrionaceae;g_Cellvibrio;_	0	0	0	1	1	0	1	0	0	0	0	0	0	0	0	0	0	0	0	0	0	0	0	0	0	0	0
p_Proteobacteria;c_Gammaproteobacteria;o_Cellvibrionales;f_Cellvibrionaceae;g_Cellvibrio;s_Cellvibrio_mixtus	0	1	0	0	0	0	0	1	0	0	0	0	0	0	0	0	0	0	0	0	0	0	0	0	0	0	0
p_Proteobacteria;c_Gammaproteobacteria;o_Coxiellales;f_Coxiellaceae;g_Coxiella;s_uncultured_bacterium	0	1	1	0	0	1	0	0	1	0	0	0	0	0	0	0	0	0	0	0	0	0	0	0	0	0	0
p_Proteobacteria;c_Gammaproteobacteria;o_Diplorickettsiales;f_Diplorickettsiaceae;g_Aquicella;_	0	0	0	0	1	1	0	0	1	0	0	0	0	0	0	0	0	0	0	0	0	0	0	0	0	0	0
p_Proteobacteria;c_Gammaproteobacteria;o_Diplorickettsiales;f_Diplorickettsiaceae;g_Aquicella;s_agricultural_soil	0	0	0	0	0	1	0	0	1	0	0	0	0	0	0	0	0	0	0	0	0	0	0	0	0	0	0
p_Proteobacteria;c_Gammaproteobacteria;o_Diplorickettsiales;f_Diplorickettsiaceae;g_Aquicella;s_metagenome	0	0	0	0	0	1	0	0	1	0	0	0	0	0	0	0	0	0	0	0	0	0	0	0	0	0	0
p_Proteobacteria;c_Gammaproteobacteria;o_Diplorickettsiales;f_Diplorickettsiaceae;g_Aquicella;s_uncultured_bacterium	0	0	0	1	0	0	1	0	0	0	0	0	0	0	0	0	0	0	0	0	0	0	0	0	0	0	0
p_Proteobacteria;c_Gammaproteobacteria;o_Diplorickettsiales;f_Diplorickettsiaceae;g_Aquicella;s_uncultured_gamma	0	0	0	0	0	1	0	0	1	0	0	0	0	0	0	0	0	0	0	0	0	0	0	0	0	0	0
p_Proteobacteria;c_Gammaproteobacteria;o_Diplorickettsiales;f_Diplorickettsiaceae;g_Diplorickettsiaceae;s_uncultured_gamma	1	1	1	1	1	1	1	0	0	0	0	0	0	0	0	0	0	0	1	0	1	0	0	0	0	0	0
p_Proteobacteria;c_Gammaproteobacteria;o_Diplorickettsiales;f_Diplorickettsiaceae;g_uncultured;_	1	1	1	1	1	1	1	0	0	0	0	0	0	0	0	0	0	0	0	0	0	0	0	0	0	0	0
p_Proteobacteria;c_Gammaproteobacteria;o_Diplorickettsiales;f_Diplorickettsiaceae;g_uncultured;s_uncultured_bacterium	1	1	1	1	1	1	1	0	0	0	0	0	0	0	0	0	0	0	0	0	0	0	0	0	0	0	0
p_Proteobacteria;c_Gammaproteobacteria;o_Diplorickettsiales;f_Diplorickettsiaceae;g_uncultured;s_uncultured_gamma	0	0	0	0	0	1	0	0	1	0	0	0	0	0	0	0	0	0	0	0	0	0	0	0	0	0	0
p_Proteobacteria;c_Gammaproteobacteria;o_Enterobacterales;f_Enterobacteriaceae;_;_	1	0	0	0	1	0	1	0	0	0	0	0	0	0	0	0	0	0	0	0	0	0	0	0	0	0	0
p_Proteobacteria;c_Gammaproteobacteria;o_Enterobacterales;f_Erwiniaceae;g_Pantoea;_	0	0	0	0	1	0	1	0	0	0	0	0	0	0	0	0	0	0	0	0	0	0	0	0	0	0	0
p_Proteobacteria;c_Gammaproteobacteria;o_Gammaproteobacteria;f_Gammaproteobacteria;g_Gammaproteobacteria;s_uncultured_bacterium	0	0	0	0	0	1	0	0	1	0	0	0	0	0	0	0	0	0	0	0	0	0	0	0	0	0	0
p_Proteobacteria;c_Gammaproteobacteria;o_Gammaproteobacteria_Incertae_Sedis;f_Unknown_Family;g_Acidibacter;_	1	1	1	1	1	1	1	0	0	1	0	0	0	0	1	0	0	0	1	0	0	0	0	0	0	0	0
p_Proteobacteria;c_Gammaproteobacteria;o_Gammaproteobacteria_Incertae_Sedis;f_Unknown_Family;g_Acidibacter;s_metagenome	1	1	1	1	1	1	1	0	0	0	0	0	0	0	0	0	0	0	0	0	0	0	0	0	0	0	0
p_Proteobacteria;c_Gammaproteobacteria;o_Gammaproteobacteria_Incertae_Sedis;f_Unknown_Family;g_Acidibacter;s_uncultured_bacterium	1	1	1	1	1	0	1	0	0	0	0	0	0	0	1	0	0	0	1	0	1	0	0	0	0	0	0
p_Proteobacteria;c_Gammaproteobacteria;o_Gammaproteobacteria_Incertae_Sedis;f_Unknown_Family;g_Acidibacter;s_uncultured_eubacterium	0	0	1	1	0	0	1	0	0	0	0	0	0	0	0	0	0	0	0	0	0	0	0	0	0	0	0
p_Proteobacteria;c_Gammaproteobacteria;o_Gammaproteobacteria_Incertae_Sedis;f_Unknown_Family;g_Acidibacter;s_uncultured_gamma	0	0	1	1	1	0	1	0	0	0	0	0	0	1	0	0	0	0	0	0	0	0	0	0	0	0	0
p_Proteobacteria;c_Gammaproteobacteria;o_Gammaproteobacteria_Incertae_Sedis;f_Unknown_Family;g_Acidibacter;s_uncultured_Sinobacteraceae	0	1	0	1	0	1	0	0	1	0	0	0	0	0	0	0	0	0	0	0	0	0	0	0	0	0	0
p_Proteobacteria;c_Gammaproteobacteria;o_Gammaproteobacteria_Incertae_Sedis;f_Unknown_Family;g_Acidibacter;s_uncultured_Steroidobacter	0	0	1	1	1	0	1	0	0	0	0	0	0	0	0	0	0	0	0	0	0	0	0	0	0	0	0
p_Proteobacteria;c_Gammaproteobacteria;o_Gammaproteobacteria_Incertae_Sedis;f_Unknown_Family;g_Candidatus_Berkiella;s_Ectothiorhodospira_sp.	0	0	0	0	0	1	0	0	1	0	0	0	0	0	0	0	0	0	0	0	0	0	0	0	0	0	0
p_Proteobacteria;c_Gammaproteobacteria;o_Gammaproteobacteria_Incertae_Sedis;f_Unknown_Family;g_Candidatus_Ovatusbacter;s_uncultured_gamma	0	0	0	0	1	0	1	0	0	0	0	0	0	0	0	0	0	0	0	0	0	0	0	0	0	0	0
p_Proteobacteria;c_Gammaproteobacteria;o_Gammaproteobacteria_Incertae_Sedis;f_Unknown_Family;g_uncultured;s_metagenome	1	1	0	0	0	0	0	1	0	0	0	0	0	0	0	0	0	0	0	0	0	0	0	0	0	0	0
p_Proteobacteria;c_Gammaproteobacteria;o_JG36-TzT-191;f_JG36-TzT-191;g_JG36-TzT-191;_	1	0	1	1	1	0	1	0	0	0	0	0	0	0	0	0	0	0	0	0	0	0	0	0	0	0	0
p_Proteobacteria;c_Gammaproteobacteria;o_JG36-TzT-191;f_JG36-TzT-191;g_JG36-TzT-191;s_uncultured_proteobacterium	1	1	1	1	1	1	1	0	0	0	0	0	0	0	0	0	0	0	0	0	0	0	0	0	0	0	0
p_Proteobacteria;c_Gammaproteobacteria;o_JG36-TzT-191;f_JG36-TzT-191;g_JG36-TzT-191;s_uncultured_Xanthomonadales	1	1	0	1	0	1	1	0	0	0	0	0	0	0	0	0	0	0	0	0	0	0	0	0	0	0	0
p_Proteobacteria;c_Gammaproteobacteria;o_KF-JG30-C25;f_KF-JG30-C25;g_KF-JG30-C25;s_uncultured_soil	0	0	0	0	1	0	1	0	0	0	0	0	0	0	0	0	0	0	0	0	0	0	0	0	0	0	0
p_Proteobacteria;c_Gammaproteobacteria;o_Legionellales;f_Legionellaceae;g_Legionella;_	0	1	1	1	1	1	1	0	0	0	0	0	0	0	1	1	0	0	0	0	0	0	0	0	0	0	0
p_Proteobacteria;c_Gammaproteobacteria;o_Legionellales;f_Legionellaceae;g_Legionella;s_uncultured_bacterium	0	1	0	0	0	0	0	1	0	0	0	0	0	0	0	0	0	0	0	0	0	0	0	0	0	0	0
p_Proteobacteria;c_Gammaproteobacteria;o_Oceanospirillales;f_Pseudohongiellaceae;g_BIyi10;s_uncultured_bacterium	1	0	0	0	0	0	0	1	0	0	0	0	0	0	0	0	0	0	0	0	0	0	0	0	0	0	0
p_Proteobacteria;c_Gammaproteobacteria;o_Pseudomonadales;f_Moraxellaceae;g_uncultured;s_metagenome	1	0	1	0	1	1	0	1	0	0	0	0	0	0	0	0	0	0	0	0	0	0	0	0	0	0	0
p_Proteobacteria;c_Gammaproteobacteria;o_Pseudomonadales;f_Pseudomonadaceae;g_Pseudomonas;_	1	1	0	1	1	1	1	0	0	0	0	0	0	0	0	0	0	0	0	0	0	0	0	0	0	0	0
p_Proteobacteria;c_Gammaproteobacteria;o_Pseudomonadales;f_Pseudomonadaceae;g_Pseudomonas;s_Pseudomonas_oryzihabitans	0	1	0	0	0	0	0	1	0	0	0	0	0	0	0	0	0	0	0	0	0	0	0	0	0	0	0
p_Proteobacteria;c_Gammaproteobacteria;o_Salinisphaerales;f_Solimonadaceae;_;_	0	0	0	1	1	0	1	0	0	0	0	0	0	0	0	0	0	0	0	0	0	0	0	0	0	0	0
p_Proteobacteria;c_Gammaproteobacteria;o_Salinisphaerales;f_Solimonadaceae;g_Alkanibacter;s_uncultured_gamma	0	1	1	1	1	1	1	0	0	0	0	0	0	1	0	0	0	0	0	0	0	0	0	0	0	0	0
p_Proteobacteria;c_Gammaproteobacteria;o_Salinisphaerales;f_Solimonadaceae;g_Panacagrimonas;s_uncultured_bacterium	1	1	0	1	0	1	0	1	0	0	0	0	0	0	0	0	0	0	0	0	0	0	0	0	0	0	0
p_Proteobacteria;c_Gammaproteobacteria;o_Salinisphaerales;f_Solimonadaceae;g_Polycyclovorans;s_uncultured_bacterium	1	1	1	1	1	1	0	1	0	0	0	0	0	0	0	0	0	0	0	0	0	0	0	0	0	0	1
p_Proteobacteria;c_Gammaproteobacteria;o_Salinisphaerales;f_Solimonadaceae;g_uncultured;s_uncultured_bacterium	0	1	0	1	0	1	0	0	1	0	1	0	0	0	0	0	0	0	0	0	0	0	0	0	0	0	0
p_Proteobacteria;c_Gammaproteobacteria;o_Steroidobacterales;f_Steroidobacteraceae;_;_	0	1	0	1	1	0	1	0	0	0	0	0	0	0	0	0	0	0	0	0	0	0	0	0	0	0	0
p_Proteobacteria;c_Gammaproteobacteria;o_Steroidobacterales;f_Steroidobacteraceae;g_Steroidobacter;_	1	1	0	0	1	1	0	0	1	1	0	0	0	0	1	0	0	0	0	0	0	0	0	0	0	0	0
p_Proteobacteria;c_Gammaproteobacteria;o_Steroidobacterales;f_Steroidobacteraceae;g_Steroidobacter;s_uncultured_Sinobacteraceae	0	0	0	1	1	0	1	0	0	0	0	0	0	0	0	0	0	0	0	0	0	0	0	0	0	0	0
p_Proteobacteria;c_Gammaproteobacteria;o_Steroidobacterales;f_Steroidobacteraceae;g_uncultured;s_metagenome	0	0	1	1	1	0	1	0	0	0	0	0	0	0	0	0	0	0	0	0	0	0	0	0	0	0	0
p_Proteobacteria;c_Gammaproteobacteria;o_Xanthomonadales;_;_;_	0	0	0	0	1	0	1	0	0	0	0	0	0	0	0	0	0	0	0	0	0	0	0	0	0	0	0
p_Proteobacteria;c_Gammaproteobacteria;o_Xanthomonadales;f_Rhodanobacteraceae;_;_	0	0	0	0	1	0	1	0	0	0	0	0	0	0	0	0	0	0	0	0	0	0	0	0	0	0	0
p_Proteobacteria;c_Gammaproteobacteria;o_Xanthomonadales;f_Rhodanobacteraceae;g_Dokdonella;s_metagenome	0	1	1	1	1	0	1	0	0	1	0	0	0	0	1	0	0	0	0	0	1	0	0	0	0	0	0
p_Proteobacteria;c_Gammaproteobacteria;o_Xanthomonadales;f_Rhodanobacteraceae;g_Dokdonella;s_uncultured_soil	1	1	0	1	0	1	1	0	0	0	0	0	0	0	0	0	0	0	0	0	0	0	0	0	0	0	0
p_Proteobacteria;c_Gammaproteobacteria;o_Xanthomonadales;f_Rhodanobacteraceae;g_Dyella;_	0	0	1	1	1	0	1	0	0	0	0	0	0	0	0	0	0	0	0	0	0	0	0	0	0	0	0
p_Proteobacteria;c_Gammaproteobacteria;o_Xanthomonadales;f_Rhodanobacteraceae;g_Mizugakiibacter;s_uncultured_Xanthomonadales	0	0	0	0	1	0	1	0	0	0	0	0	0	1	0	0	0	0	0	0	0	0	0	0	0	0	0
p_Proteobacteria;c_Gammaproteobacteria;o_Xanthomonadales;f_Rhodanobacteraceae;g_Rhodanobacter;_	0	0	1	1	1	0	1	0	0	0	0	0	0	0	0	0	0	0	0	0	0	0	0	0	0	0	0
p_Proteobacteria;c_Gammaproteobacteria;o_Xanthomonadales;f_Rhodanobacteraceae;g_Rhodanobacter;s_metagenome	0	0	0	1	1	0	1	0	0	0	0	0	0	0	1	0	0	0	0	0	1	1	0	0	0	0	0
p_Proteobacteria;c_Gammaproteobacteria;o_Xanthomonadales;f_Rhodanobacteraceae;g_Rhodanobacter;s_uncultured_Rudaea	1	1	1	1	1	1	1	0	0	0	0	0	0	0	0	0	0	0	0	0	1	1	0	0	0	0	0
p_Proteobacteria;c_Gammaproteobacteria;o_Xanthomonadales;f_Rhodanobacteraceae;g_Rhodanobacter;s_uncultured_Xanthomonadaceae	0	0	0	1	1	1	1	0	0	0	0	0	0	0	0	0	0	0	0	0	0	0	0	0	0	0	0
p_Proteobacteria;c_Gammaproteobacteria;o_Xanthomonadales;f_Rhodanobacteraceae;g_uncultured;_	0	0	0	0	0	1	0	0	1	0	1	0	0	0	0	0	0	0	0	0	0	0	0	0	0	0	0
p_Proteobacteria;c_Gammaproteobacteria;o_Xanthomonadales;f_Xanthomonadaceae;_;_	0	0	0	1	1	0	1	0	0	0	0	0	0	0	0	0	0	0	0	0	0	0	0	0	0	0	0
p_Proteobacteria;c_Gammaproteobacteria;o_Xanthomonadales;f_Xanthomonadaceae;g_Arenimonas;_	1	1	0	0	0	1	0	0	1	0	0	0	0	0	0	0	0	0	0	0	0	0	0	0	0	0	0
p_Proteobacteria;c_Gammaproteobacteria;o_Xanthomonadales;f_Xanthomonadaceae;g_Arenimonas;s_uncultured_Arenimonas	0	0	0	0	0	1	0	0	1	0	1	0	0	0	0	0	0	0	0	0	0	0	0	0	0	0	0
p_Proteobacteria;c_Gammaproteobacteria;o_Xanthomonadales;f_Xanthomonadaceae;g_Arenimonas;s_uncultured_gamma	0	0	0	0	0	1	0	0	1	0	1	0	0	0	0	0	0	0	0	0	0	0	0	0	0	0	0
p_Proteobacteria;c_Gammaproteobacteria;o_Xanthomonadales;f_Xanthomonadaceae;g_Lysobacter;_	1	0	0	0	0	0	0	1	0	0	0	0	0	0	0	0	0	0	0	0	0	0	0	0	0	0	0
p_Proteobacteria;c_Gammaproteobacteria;o_Xanthomonadales;f_Xanthomonadaceae;g_Lysobacter;s_Lysobacter_yangpyeongensis	0	1	0	0	0	1	0	1	0	0	0	0	0	0	1	0	0	0	0	0	0	0	0	0	0	0	0
p_Proteobacteria;c_Gammaproteobacteria;o_Xanthomonadales;f_Xanthomonadaceae;g_Lysobacter;s_uncultured_gamma	0	0	0	1	1	0	1	0	0	0	0	0	0	0	0	0	0	0	0	0	0	0	0	0	0	0	0
p_Proteobacteria;c_Gammaproteobacteria;o_Xanthomonadales;f_Xanthomonadaceae;g_Lysobacter;s_uncultured_Xanthomonadaceae	0	0	0	0	0	1	0	0	1	0	0	0	0	0	0	0	0	0	0	0	0	0	0	0	0	0	0
p_Proteobacteria;c_Gammaproteobacteria;o_Xanthomonadales;f_Xanthomonadaceae;g_Stenotrophomonas;_	0	1	0	0	0	0	0	1	0	0	0	0	0	0	0	0	0	0	0	0	0	0	0	0	0	0	0
p_RCP2-54;c_RCP2-54;o_RCP2-54;f_RCP2-54;g_RCP2-54;s_metagenome	1	1	0	0	0	1	0	0	1	0	1	0	0	0	1	0	0	0	0	0	0	0	0	0	0	0	0
p_RCP2-54;c_RCP2-54;o_RCP2-54;f_RCP2-54;g_RCP2-54;s_uncultured_Desulfuromonadales	0	1	0	0	0	1	0	1	0	0	0	0	0	1	0	0	0	0	0	0	0	0	0	0	0	0	0
p_SAR324_clade(Marine_group_B);c_SAR324_clade(Marine_group_B);o_SAR324_clade(Marine_group_B);f_SAR324_clade(Marine_group_B);g_SAR324_clade(Marine_group_B);_	1	1	0	1	1	0	1	0	0	0	0	0	0	0	0	0	0	0	0	0	0	0	0	0	0	0	0
p_SAR324_clade(Marine_group_B);c_SAR324_clade(Marine_group_B);o_SAR324_clade(Marine_group_B);f_SAR324_clade(Marine_group_B);g_SAR324_clade(Marine_group_B);s_uncultured_bacterium	0	1	0	1	0	1	0	0	1	0	0	0	0	0	0	0	0	0	0	0	0	0	0	0	0	0	0
p_SAR324_clade(Marine_group_B);c_SAR324_clade(Marine_group_B);o_SAR324_clade(Marine_group_B);f_SAR324_clade(Marine_group_B);g_SAR324_clade(Marine_group_B);s_uncultured_delta	1	0	0	0	0	0	0	1	0	0	0	0	0	0	0	0	0	0	0	0	0	0	0	0	0	0	0
p_Spirochaetota;c_Leptospirae;o_Leptospirales;f_Leptospiraceae;_;_	0	0	0	0	0	1	0	0	1	0	0	0	0	0	0	0	0	0	0	0	0	0	0	0	0	0	0
p_Spirochaetota;c_Spirochaetia;o_Spirochaetales;f_Spirochaetaceae;g_Spirochaeta_2;s_metagenome	0	0	0	1	1	0	1	0	0	0	0	0	0	0	0	0	0	0	0	0	0	0	0	0	0	0	0
p_Sumerlaeota;c_Sumerlaeia;o_Sumerlaeales;f_Sumerlaeaceae;g_Sumerlaea;s_uncultured_Candidatus	0	1	0	0	0	1	0	0	1	0	0	0	0	0	0	0	0	0	0	0	0	0	0	0	0	0	0
p_Verrucomicrobiota;c_Omnitrophia;o_Omnitrophales;f_Omnitrophaceae;g_Candidatus_Omnitrophus;s_uncultured_bacterium	0	0	1	0	0	1	1	0	0	0	0	0	0	0	0	0	0	0	0	0	0	0	0	0	0	0	0
p_Verrucomicrobiota;c_Omnitrophia;o_Omnitrophales;f_Omnitrophales;g_Omnitrophales;s_uncultured_bacterium	0	0	0	0	0	1	0	0	1	0	0	0	0	0	0	0	0	0	0	0	0	0	0	0	0	0	0
p_Verrucomicrobiota;c_Verrucomicrobiae;o_Chthoniobacterales;f_Chthoniobacteraceae;g_Candidatus_Udaeobacter;_	1	1	0	1	1	0	1	0	0	0	0	0	0	0	0	0	0	0	0	0	0	0	0	0	0	0	0
p_Verrucomicrobiota;c_Verrucomicrobiae;o_Chthoniobacterales;f_Chthoniobacteraceae;g_Candidatus_Udaeobacter;s_Candidatus_Udaeobacter	1	1	0	0	0	1	0	0	1	0	0	0	0	0	0	0	0	0	0	0	0	0	0	0	0	0	0
p_Verrucomicrobiota;c_Verrucomicrobiae;o_Chthoniobacterales;f_Chthoniobacteraceae;g_Candidatus_Udaeobacter;s_uncultured_Spartobacteria	1	1	1	1	1	0	1	0	0	0	0	0	0	0	0	0	0	0	0	0	0	0	0	0	0	0	0
p_Verrucomicrobiota;c_Verrucomicrobiae;o_Chthoniobacterales;f_Xiphinematobacteraceae;g_Candidatus_Xiphinematobacter;s_uncultured_Verrucomicrobia	0	1	0	0	1	0	0	1	0	0	0	0	0	0	0	0	0	0	0	0	0	0	0	0	0	0	0
p_Verrucomicrobiota;c_Verrucomicrobiae;o_Pedosphaerales;f_Pedosphaeraceae;_;_	1	0	0	0	1	0	1	0	0	0	0	0	0	0	0	0	0	0	0	0	0	0	0	0	0	0	0
p_Verrucomicrobiota;c_Verrucomicrobiae;o_Pedosphaerales;f_Pedosphaeraceae;g_ADurb.Bin063-1;s_uncultured_Verrucomicrobia	0	0	0	0	1	0	1	0	0	0	0	0	0	0	0	0	0	0	0	0	0	0	0	0	0	0	0
p_Verrucomicrobiota;c_Verrucomicrobiae;o_Pedosphaerales;f_Pedosphaeraceae;g_Pedosphaeraceae;_	1	0	0	0	0	1	0	0	1	0	0	0	0	0	0	0	0	0	0	0	0	0	0	0	0	0	0
p_Verrucomicrobiota;c_Verrucomicrobiae;o_Pedosphaerales;f_Pedosphaeraceae;g_Pedosphaeraceae;s_uncultured_bacterium	1	1	0	0	0	1	0	1	0	0	0	0	0	0	0	0	0	0	0	0	0	0	0	0	0	0	0
p_WPS-2;c_WPS-2;o_WPS-2;f_WPS-2;g_WPS-2;s_metagenome	1	1	1	1	1	1	0	1	0	0	0	0	0	0	0	0	0	0	0	0	0	0	0	0	0	0	0
p_Zixibacteria;c_Zixibacteria;o_Zixibacteria;f_Zixibacteria;g_Zixibacteria;_	0	0	0	0	0	1	0	0	1	0	0	0	0	0	0	0	0	0	0	0	0	0	0	0	0	0	0
"1" in the applicable item or "0", if not, were entered. Total number is shown in the cell just below the item name. Colored cells indicate that the taxons were found in the specific plot soil.
