# Supplementary material for: Temporal and fertilizer-dependent dynamics of soil bacterial communities in buckwheat fields under long-term management
Source: Sci Rep. 2024 Apr 30;14:9896. doi: 10.1038/s41598-024-60655-w (PMC11061196; doi:10.1038/s41598-024-60655-w)
Supplement: Supplementary file 7 — Supplementary Table S4. [file 41598_2024_60655_MOESM7_ESM.xlsx]

## Sheet: Table_S4
Table S4. Frequent taxa that share 50%.
Taxon	Cluster	Frequency (%)
p_Chloroflexi;c_P2-11E;o_P2-11E;f_P2-11E;g_P2-11E;s_uncultured_bacterium	1	5.96777
p_Chloroflexi;c_AD3;o_AD3;f_AD3;g_AD3;s_uncultured_bacterium	1	2.98544
p_Proteobacteria;c_Alphaproteobacteria;o_Rhizobiales;f_Xanthobacteraceae;g_Afipia;s_Afipia_sp.	1	2.64598
p_Chloroflexi;c_Ktedonobacteria;o_Ktedonobacterales;f_JG30-KF-AS9;g_JG30-KF-AS9;s_uncultured_Thermosporothrix	1	2.36879
p_Acidobacteriota;c_Acidobacteriae;o_Acidobacteriales;f_uncultured;g_uncultured;s_uncultured_proteobacterium	1	1.90049
p_Acidobacteriota;c_Acidobacteriae;o_Subgroup_2;f_Subgroup_2;g_Subgroup_2;s_uncultured_bacterium	1	1.67079
p_Acidobacteriota;c_Acidobacteriae;o_Acidobacteriales;f_uncultured;g_uncultured;_	1	1.59625
p_Actinobacteriota;c_Thermoleophilia;o_Gaiellales;f_uncultured;g_uncultured;_	1	1.26424
p_Chloroflexi;c_Ktedonobacteria;o_Ktedonobacterales;f_Ktedonobacteraceae;g_HSB_OF53-F07;s_uncultured_Ktedonobacter	1	1.10941
p_Proteobacteria;c_Gammaproteobacteria;o_Xanthomonadales;f_Rhodanobacteraceae;g_Rhodanobacter;s_uncultured_Rudaea	1	0.971485
p_Chloroflexi;c_TK10;o_TK10;f_TK10;g_TK10;s_uncultured_soil	1	0.923998
p_Actinobacteriota;c_Thermoleophilia;o_Solirubrobacterales;f_Solirubrobacteraceae;g_Conexibacter;_	1	0.903467
p_Actinobacteriota;c_Actinobacteria;o_Corynebacteriales;f_Mycobacteriaceae;g_Mycobacterium;_	1	0.897698
p_Actinobacteriota;c_Acidimicrobiia;o_IMCC26256;f_IMCC26256;g_IMCC26256;s_uncultured_bacterium	1	0.752612
p_Proteobacteria;c_Gammaproteobacteria;o_Burkholderiales;f_SC-I-84;g_SC-I-84;s_uncultured_delta	1	0.714573
p_Actinobacteriota;c_Thermoleophilia;o_Gaiellales;f_uncultured;g_uncultured;s_uncultured_bacterium	2	2.7568
p_Proteobacteria;c_Alphaproteobacteria;o_Sphingomonadales;f_Sphingomonadaceae;g_Sphingobium;s_uncultured_bacterium	2	1.87693
p_Proteobacteria;c_Gammaproteobacteria;o_Burkholderiales;f_SC-I-84;g_SC-I-84;_	2	1.40934
p_Actinobacteriota;c_Thermoleophilia;o_Gaiellales;f_Gaiellaceae;g_Gaiella;s_uncultured_Rubrobacteria	2	1.33238
p_Actinobacteriota;c_Thermoleophilia;o_Solirubrobacterales;f_67-14;g_67-14;_	2	0.779857
p_Actinobacteriota;c_Actinobacteria;o_Streptomycetales;f_Streptomycetaceae;g_Streptomyces;_	2	0.775229
p_Actinobacteriota;c_Thermoleophilia;o_Solirubrobacterales;f_Solirubrobacteraceae;g_Conexibacter;s_uncultured_bacterium	2	0.727457
p_Proteobacteria;c_Gammaproteobacteria;o_Salinisphaerales;f_Solimonadaceae;g_Polycyclovorans;s_uncultured_bacterium	2	0.72133
p_Chloroflexi;c_Anaerolineae;o_RBG-13-54-9;f_RBG-13-54-9;g_RBG-13-54-9;s_uncultured_bacterium	3	4.10423
p_Gemmatimonadota;c_Gemmatimonadetes;o_Gemmatimonadales;f_Gemmatimonadaceae;g_uncultured;s_uncultured_Gemmatimonas	3	2.02331
p_Proteobacteria;c_Alphaproteobacteria;o_Rhizobiales;f_Xanthobacteraceae;g_uncultured;s_uncultured_Hyphomicrobiaceae	3	1.80533
p_Acidobacteriota;c_Vicinamibacteria;o_Vicinamibacterales;f_uncultured;g_uncultured;s_uncultured_bacterium	3	1.55615
p_Proteobacteria;c_Gammaproteobacteria;o_Burkholderiales;f_Nitrosomonadaceae;g_Ellin6067;_	3	1.5539
p_Acidobacteriota;c_Blastocatellia;o_Blastocatellales;f_Blastocatellaceae;_;_	3	1.11842
p_Acidobacteriota;c_Acidobacteriae;o_Acidobacteriales;f_uncultured;g_uncultured;s_uncultured_soil	3	0.930315
Color is refered to cluster that taxon belongs to
