# Supplementary material for: Temporal and fertilizer-dependent dynamics of soil bacterial communities in buckwheat fields under long-term management
Source: Sci Rep. 2024 Apr 30;14:9896. doi: 10.1038/s41598-024-60655-w (PMC11061196; doi:10.1038/s41598-024-60655-w)
Supplement: Supplementary file 8 — Supplementary Table S5. [file 41598_2024_60655_MOESM8_ESM.xlsx]

## Sheet: Table_S5
Table S5. A list of taxa highly contributing to the PC3 score (|z-LQ3| > 2.33).
taxon name	LQ3*	|z-LQ3|†	Contribution‡ (%)	Cumulative %
p_Acidobacteriota;c_Vicinamibacteria;o_Vicinamibacterales;f_Vicinamibacteraceae;g_uncultured;s_uncultured_bacterium	0.624032	2.81425	0.373174	0.373174
p_Actinobacteriota;c_Acidimicrobiia;o_Microtrichales;f_Ilumatobacteraceae;g_CL500-29_marine_group;_	0.586715	2.57105	0.350858	0.724033
p_Actinobacteriota;c_Actinobacteria;o_Corynebacteriales;f_Nocardiaceae;g_Rhodococcus;_§	0.776516	3.80801	0.46436	1.18839
p_Actinobacteriota;c_Actinobacteria;o_Micrococcales;f_Micrococcaceae;g_Pseudarthrobacter;_	0.582439	2.54318	0.348301	1.53669
p_Actinobacteriota;c_Actinobacteria;o_Propionibacteriales;f_Nocardioidaceae;g_Aeromicrobium;s_uncultured_bacterium	0.642618	2.93538	0.384289	1.92098
p_Actinobacteriota;c_Actinobacteria;o_Propionibacteriales;f_Nocardioidaceae;g_Nocardioides;s_Nocardioides_islandensis	0.580229	2.52878	0.34698	2.26796
p_Actinobacteriota;c_Actinobacteria;o_Streptomycetales;f_Streptomycetaceae;g_Kitasatospora;s_Kitasatospora_sp.ǁ	0.552393	2.34737	0.330334	2.5983
p_Actinobacteriota;c_Thermoleophilia;o_Gaiellales;f_uncultured;g_uncultured;_§	0.591282	2.60081	0.353589	2.95189
p_Bacteroidota;c_Bacteroidia;o_Chitinophagales;f_Chitinophagaceae;g_Niastella;s_Niastella_koreensis	0.611357	2.73164	0.365594	3.31748
p_Bacteroidota;c_Bacteroidia;o_Chitinophagales;f_Chitinophagaceae;g_Terrimonas;s_uncultured_Chitinophagaceae	0.586307	2.56839	0.350614	3.66809
p_Gemmatimonadota;c_Gemmatimonadetes;o_Gemmatimonadales;f_Gemmatimonadaceae;g_Gemmatimonas;s_uncultured_Gemmatimonadetes	0.659087	3.04271	0.394137	4.06223
p_Proteobacteria;c_Gammaproteobacteria;o_Burkholderiales;f_Burkholderiaceae;g_Cupriavidus;_	0.550591	2.33562	0.329256	4.39149
p_Proteobacteria;c_Gammaproteobacteria;o_Burkholderiales;f_Comamonadaceae;g_Variovorax;_	0.653598	3.00694	0.390855	4.78234
p_Proteobacteria;c_Gammaproteobacteria;o_Burkholderiales;f_SC-I-84;g_SC-I-84;s_uncultured_proteobacterium	0.560529	2.40039	0.335199	5.11754
p_Proteobacteria;c_Gammaproteobacteria;o_CCD24;f_CCD24;g_CCD24;s_metagenome§	0.746325	3.61126	0.446306	5.56385
p_Proteobacteria;c_Gammaproteobacteria;o_Diplorickettsiales;f_Diplorickettsiaceae;g_Diplorickettsiaceae;s_uncultured_gamma§	0.583567	2.55053	0.348976	5.91282
p_RCP2-54;c_RCP2-54;o_RCP2-54;f_RCP2-54;g_RCP2-54;s_uncultured_Desulfuromonadalesǁ	0.589263	2.58766	0.352382	6.26521
p_Actinobacteriota;c_Actinobacteria;o_Frankiales;f_Geodermatophilaceae;g_Geodermatophilus;_	-0.675586	3.15024	0.404004	6.66921
p_Armatimonadota;c_uncultured;o_uncultured;f_uncultured;g_uncultured;_	-0.57262	2.47919	0.342429	7.01164
p_Bacteroidota;c_Bacteroidia;o_Chitinophagales;f_Chitinophagaceae;g_uncultured;s_uncultured_Niastella	-0.619853	2.78701	0.370675	7.38231
p_Chloroflexi;c_Anaerolineae;o_SBR1031;f_SBR1031;g_SBR1031;s_uncultured_bacterium	-0.641038	2.92508	0.383344	7.76566
p_Chloroflexi;c_P2-11E;o_P2-11E;f_P2-11E;g_P2-11E;s_uncultured_bacterium§	-0.595605	2.62899	0.356175	8.12183
p_Myxococcota;c_Myxococcia;o_Myxococcales;f_Myxococcaceae;g_uncultured;s_uncultured_Cystobacterineae	-0.652627	3.00061	0.390274	8.51211
p_Myxococcota;c_Polyangia;o_mle1-27;f_mle1-27;g_mle1-27;s_uncultured_proteobacterium§¶	-0.569678	2.46002	0.34067	8.85278
p_Myxococcota;c_Polyangia;o_Polyangiales;f_Polyangiaceae;g_Pajaroellobacter;s_metagenome	-0.601432	2.66697	0.35966	9.21244
p_Proteobacteria;c_Alphaproteobacteria;o_Elsterales;f_uncultured;g_uncultured;s_uncultured_bacterium	-0.604916	2.68967	0.361742	9.57418
p_Proteobacteria;c_Gammaproteobacteria;o_Salinisphaerales;f_Solimonadaceae;g_Panacagrimonas;s_uncultured_bacterium	-0.638793	2.91045	0.382002	9.95618
* PC3 load quantity (LQ3) of PCA analysis (see Fig. 4b). Taxa with |z-PC3| > 3 are boled. † Absolute value of standardized LQ3. ‡ Contribution = 100 × |LQ3| / (sum of |LQ3| of 870 taxons). § Taxa with high correlation to buckwheat traits (|r| > 0.6). ǁ Taxa also identified as hubs in the co-occurrence network (L and Z in Supplementary Table S6). ¶ Taxon also identified as a taxon associating with…
