# Supplementary material for: Temporal and fertilizer-dependent dynamics of soil bacterial communities in buckwheat fields under long-term management
Source: Sci Rep. 2024 Apr 30;14:9896. doi: 10.1038/s41598-024-60655-w (PMC11061196; doi:10.1038/s41598-024-60655-w)
Supplement: Supplementary file 9 — Supplementary Table S6. [file 41598_2024_60655_MOESM9_ESM.xlsx]

## Sheet: Table_S6
Table S6. Prediction of hubs in bacterial community network (Fig. 5).
Taxon/Chemical component		Total deg†	Within-group deg†	PC‡	Hub type	Group	Linked*	Betweenness (z-score)
A	p_Patescibacteria;c_Saccharimonadia;o_Saccharimonadales;f_Saccharimonadales;g_Saccharimonadales;_	16	-0.526753	0		1		7.24061
B	p_Acidobacteriota;c_Acidobacteriae;o_Subgroup_2;f_Subgroup_2;g_Subgroup_2;s_uncultured_Acidobacteriaceae	40	0.146532	0.18		1		7.11312
C	p_Chloroflexi;c_Anaerolineae;o_Anaerolineae;f_Anaerolineae;g_Anaerolineae;s_uncultured_bacterium	78	-0.594082	0.425707		2		4.26463
D	p_Actinobacteriota;c_Actinobacteria;o_Kineosporiales;f_Kineosporiaceae;g_Kineosporia;s_uncultured_Kineosporiaceae	76	0.180196	0.537742	inter	1	0	4.19264
E	p_Actinobacteriota;c_Actinobacteria;o_Micromonosporales;f_Micromonosporaceae;g_Luedemannella;_	39	0.146532	0.144642		2		4.16562
F	p_Chloroflexi;c_TK10;o_TK10;f_TK10;g_TK10;s_uncultured_bacterium	97	0.44951	0.649378	inter	2	0	4.1037
G	p_Chloroflexi;c_Ktedonobacteria;o_Ktedonobacterales;f_Ktedonobacteraceae;g_JG30a-KF-32;s_uncultured_Ktedobacteria	38	0.112867	0.145429		1		4.00003
H	p_Proteobacteria;c_Gammaproteobacteria;o_Salinisphaerales;f_Solimonadaceae;g_Alkanibacter;s_uncultured_gamma	35	-0.223775	0.408163		1		3.90828
I	p_Proteobacteria;c_Alphaproteobacteria;o_Kordiimonadales;f_uncultured;g_uncultured;s_uncultured_Alphaproteobacteria	119	1.9644	0.394464	intra	3		3.87399
J	p_Acidobacteriota;c_Acidobacteriae;o_Subgroup_2;f_Subgroup_2;g_Subgroup_2;s_uncultured_Acidobacteria	107	0.146532	0.666259	inter	1	0	3.67852
K	p_Proteobacteria;c_Gammaproteobacteria;o_Gammaproteobacteria_Incertae_Sedis;f_Unknown_Family;g_Acidibacter;s_uncultured_gamma	23	-0.358432	0.15879		1		3.5423
L§	p_Actinobacteriota;c_Actinobacteria;o_Streptomycetales;f_Streptomycetaceae;g_Kitasatospora;s_Kitasatospora_sp.	34	0.0455388	0.0570934		2		3.49001
M	SO42-	49	-0.459425	0.639733	inter	N/A	0, 1	3.42717
N	_;_;_;_;_;_;_	167	0.685159	0.69332	inter	1	0, 3	3.19745
O	p_Chloroflexi;c_Ktedonobacteria;o_B12-WMSP1;f_B12-WMSP1;g_B12-WMSP1;s_uncultured_bacterium	110	0.0118746	0.627603	inter	1	0	3.0918
P	p_Proteobacteria;c_Gammaproteobacteria;o_Burkholderiales;f_SC-I-84;g_SC-I-84;s_uncultured_bacterium	200	0.887145	0.66055	inter	0	3	2.99068
Q	p_Acidobacteriota;c_Subgroup_25;o_Subgroup_25;f_Subgroup_25;g_Subgroup_25;s_uncultured_Acidobacteria	202	2.53669	0.621851	intra/inter	3	0	2.98705
R	p_Bacteroidota;c_Bacteroidia;o_Chitinophagales;f_Chitinophagaceae;g_Puia;_	138	0.516838	0.672653	inter	1	0	2.97654
S	p_Acidobacteriota;c_Holophagae;o_Holophagales;f_Holophagaceae;_;_	106	0.651495	0.640975	inter	2	0	2.87341
T	p_Proteobacteria;c_Gammaproteobacteria;o_Xanthomonadales;f_Rhodanobacteraceae;g_Mizugakiibacter;s_uncultured_Xanthomonadales	10	-0.728739	0		1		2.80673
U	p_Acidobacteriota;c_Acidobacteriae;o_Solibacterales;f_Solibacteraceae;g_Candidatus_Solibacter;s_uncultured_Acidobacteria	204	0.887145	0.694156	inter	0	1, 3	2.77616
V	p_Actinobacteriota;c_Actinobacteria;o_Propionibacteriales;f_Nocardioidaceae;g_Nocardioides;_	143	0.651495	0.685412	inter	2	0, 1	2.76589
W	p_Planctomycetota;c_Planctomycetes;o_Isosphaerales;f_Isosphaeraceae;g_Aquisphaera;_	107	-0.0217897	0.607389	inter	1	0	2.73585
X	p_Planctomycetota;c_Planctomycetes;o_Isosphaerales;f_Isosphaeraceae;g_Isosphaera;s_uncultured_bacterium	6	-0.863395	0		1		2.70073
Y	p_Chloroflexi;c_KD4-96;o_KD4-96;f_KD4-96;g_KD4-96;_	24	-0.459425	0.392361		2		2.6483
Z§	p_RCP2-54;c_RCP2-54;o_RCP2-54;f_RCP2-54;g_RCP2-54;s_uncultured_Desulfuromonadales	45	0.281188	0.203457		2		2.63421
AA	p_Actinobacteriota;c_Actinobacteria;o_0319-7L14;f_0319-7L14;g_0319-7L14;s_uncultured_Actinomycetales	50	-0.0554539	0.5432	inter	1	0	2.59728
AB	p_Desulfobacterota;c_uncultured;o_uncultured;f_uncultured;g_uncultured;s_uncultured_bacterium	160	3.31097	0.325234	intra	3		2.57945
AC	p_Actinobacteriota;c_Actinobacteria;o_Streptomycetales;f_Streptomycetaceae;g_Streptomyces;s_Streptomyces_panaciterrae	110	0.685159	0.601818	inter	1	0	2.56407
AD	p_Proteobacteria;c_Alphaproteobacteria;o_Elsterales;f_uncultured;g_uncultured;s_uncultured_proteobacterium	115	0.281188	0.621096	inter	1	0	2.49587
AE	p_Chloroflexi;c_OLB14;o_OLB14;f_OLB14;g_OLB14;s_uncultured_bacterium	142	0.382181	0.662269	inter	1	0, 3	2.48977
AF	p_Actinobacteriota;c_Actinobacteria;o_Corynebacteriales;f_Nocardiaceae;g_Nocardia;s_Nocardia_veterana	91	0.752488	0.533269	inter	1	0	2.48593
AGǁ	p_Proteobacteria;c_Alphaproteobacteria;o_Sphingomonadales;f_Sphingomonadaceae;g_Sphingobium;s_uncultured_bacterium	109	-0.0217897	0.697753	inter	2	0	2.3678
AH	p_Chloroflexi;c_KD4-96;o_KD4-96;f_KD4-96;g_KD4-96;s_uncultured_Chloroflexi	156	0.617831	0.707101	inter	2	0	2.36559
AI	p_Chloroflexi;c_Chloroflexia;o_Thermomicrobiales;f_JG30-KF-CM45;g_JG30-KF-CM45;s_uncultured_Chloroflexi	158	0.887145	0.689713	inter	0	1	2.35392
AJ	p_Actinobacteriota;c_Thermoleophilia;o_Solirubrobacterales;f_67-14;g_67-14;s_metagenome	203	0.887145	0.670388	inter	0	3	2.30773
AK	p_Bacteroidota;c_Bacteroidia;o_Chitinophagales;f_Chitinophagaceae;g_Flavisolibacter;s_uncultured_bacterium	13	-0.627746	0		1		2.27537
AL	p_Acidobacteriota;c_Blastocatellia;o_Pyrinomonadales;f_Pyrinomonadaceae;g_RB41;_	208	0.887145	0.671366	inter	0	3	2.24854
Chemical components and taxons with highest betweenness centrality (z-score >2.24). Standardized scores of numbers of linkages in the same group were used as intragroup connectivity parameters (within-group degree). Participation coefficient is intergroup connectivity parameter. Types of hub determined by these parameters are intragroup, within-group degree (z-score) >1.96 and intergroup, partici…
